# Supplementary material for: Extracellular vesicles from bone marrow-derived mesenchymal stromal cells support ex vivo survival of human antibody secreting cells
Source: J Extracell Vesicles. 2018 Apr 26;7(1):1463778. doi: 10.1080/20013078.2018.1463778 (PMC5917896; doi:10.1080/20013078.2018.1463778)
Supplement: Supplemental_Tables.zip [file ZJEV_A_1463778_SM8782.zip]

Archive with 2 entries (2 files):
- Supplemental Tables/Supplemental Table 2_IPA-Proteomes_Revision2.xlsx
- Supplemental Tables/Supplemental Table1_Protein Hits_Revision2.xlsx
