# Supplementary material for: Extracellular vesicles from bone marrow-derived mesenchymal stromal cells support ex vivo survival of human antibody secreting cells
Source: J Extracell Vesicles. 2018 Apr 26;7(1):1463778. doi: 10.1080/20013078.2018.1463778 (PMC5917896; doi:10.1080/20013078.2018.1463778)
Supplement: Supplemental_Tables.zip [file ZJEV_A_1463778_SM8782.zip › Supplemental Tables/Supplemental Table 2_IPA-Proteomes_Revision2.xlsx]

## Sheet: sheet1
	Supplemental Table 2: Ingenuity Pathway Analysis (IPA) of EVs’ proteomes
	No.	Ingenuity Canonical Pathway Name	-log(p-value)	Pathway Ratio	Proteins Present in the Sample Connoting Pathway Activity		No.	Ingenuity Canonical Pathway Name	-log(p-value)	Pathway Ratio	Proteins Present in the Sample Connoting Pathway Activity
	1	EIF2 Signaling	36.8	0.222	RPL11,RPS23,RPLP2,HSPA5,RPL13,RPL19,RPL21,RPS2,RPL32,RPL3,RRAS,RPS8,RPL29,RPL12,RPL15,RPS6,RPL8,RPL10,RPL6,RPS25,RPSA,RPL24,RPLP1,RPS3A,RPL26,RPL7A,RPL7,RPS4X,RPL27A,RPL14,RPL18A,RPS5,RPS3,RPL18,RPS19,RPL4,RPL17,RPL30,RPL23,RPL27,RPS15,WARS,RPS4Y1,EIF4A1,RPS27A,RPL5,EIF3L,RPLP0,RPS14		51	Androgen Signaling	4.2	0.0901	GNB1,GNAI2,CALM1 (includes others),CALML5,GNAS,RACK1,GNA11,GNB2,GNA14,GNG12
	2	Integrin Signaling	14.5	0.128	RAC2,RALA,PFN1,TLN1,ITGB3,ITGA3,RHOG,ITGA11,ARF4,ITGAV,ARPC3,ITGB5,MYL12B,ACTN1,ITGB1,RRAS,RHOC,RALB,ITGA2,ITGA5,RAP1A,CAPNS1,CDC42,ARF3,ZYX,CAPN2,ACTN4,ITGA7		52	CREB Signaling in Neurons	4.16	0.0707	CALML5,GNAS,RRAS,PDIA3,GNA11,RACK1,GNA14,GNB1,GNAI2,CALM1 (includes others),GNB2,GNG12,CAMK2B
	3	Regulation of eIF4 and p70S6K Signaling	13.3	0.146	ITGB1,RPS19,RPS3A,RRAS,RPS8,RPS23,ITGA2,ITGA5,RPS4X,RPS6,PPP2CB,RPS15,RPS4Y1,ITGA3,EIF4A1,RPS27A,RPS25,RPS2,RPS5,RPS3,EIF3L,RPS14,RPSA		53	Unfolded protein response	4.09	0.13	HSPA8,P4HB,HSP90B1,VCP,HSPA1A/HSPA1B,CANX,HSPA5
	4	Remodeling of Epithelial Adherens Junctions	12.6	0.232	TUBA1B,TUBB3,RALA,RAB5C,TUBB2A,RAB7A,CTNNA1,IQGAP1,TUBB,TUBB6,ARPC3,ZYX,TUBB4A,ACTN4,CTNNB1,ACTN1		54	Agranulocyte Adhesion and Diapedesis	4.04	0.0688	ITGB1,GNAI2,CD99,ITGA3,MYH9,MYL6,EZR,ITGA2,RDX,ITGA5,MMP2,GLG1,MSN
	5	Caveolar-mediated Endocytosis Signaling	12.4	0.225	ITGB1,FLNB,RAB5C,HLA-A, ITGA2,COPA,ITGA5,ITGB3,ITGA3,FLNC,FLNA,ITGA11,ITGAV,PTRF,ITGA7,ITGB5		55	PTEN Signaling	3.94	0.084	ITGB1,RAC2,ITGA3,YWHAH,RRAS,CDC42,ITGA2,ITGA5,CSNK2B,PDGFRB
	6	Axonal Guidance Signaling	12.1	0.0802	DPYSL2,TUBA1B,RAC2,PFN1,MYL6,PDIA3,GNA11,RACK1,GNA14,TUBB,GNB1,ITGA3,ARPC3,TUBB4A,PLXNB2,GNG12,MYL12B,ITGB1,TUBB3,GNAS,RRAS,ITGA2,TUBB2A,ITGA5,MMP2,RAP1A,GNAI2,SDCBP,TUBB6,CDC42,GNB2,RTN4,ADAM10,EPHA2,ADAM9,NRP1		56	Gιiα Signaling	3.91	0.0833	GNB1,GNAI2,RALA,GNAS,RRAS,RACK1,RALB,GNB2,RAP1A,GNG12
	7	RhoGDI Signaling	11.5	0.127	ITGB1,GNAS,MYL6,RHOC,GNA11,RACK1,ITGA2,RDX,GDI2,ITGA5,GNA14,GNAI2,GNB1,ITGA3,RHOG,CDC42,EZR,GNB2,ARPC3,GNG12,MYL12B,MSN		57	Molecular Mechanisms of Cancer	3.82	0.0508	ITGB1,RAC2,RALA,GNAS,RRAS,RHOC,GNA11,ITGA2,RALB,CTNNA1,ITGA5,GNA14,RAP1A,GNAI2,ITGA3,RHOG,CDC42,CTNNB1,CAMK2B
	8	Virus Entry via Endocytic Pathways	10.9	0.167	ITGB1,FLNB,RAC2,RRAS,HLA-A,ITGA2,CLTC,ITGA5,ITGB3,ITGA3,CDC42,FLNA,FLNC,CLTA,CLTCL1,TFRC,ITGB5		58	PAK Signaling	3.8	0.0891	ITGB1,ITGA3,MYL6,RRAS,CDC42,ITGA2,ITGA5,MYL12B,PDGFRB
	9	Leukocyte Extravasation Signaling	10.6	0.11	ITGB1,CD99,RAC2,MYL6,ITGA2,RDX,CTNNA1,ITGA5,THY1,MMP2,RAP1A,ITGB3,GNAI2,ITGA3,EDIL3,TIMP1,CDC42,EZR,ACTN4,CTNNB1,ACTN1,TIMP2,MSN		59	NF-κB Activation by Viruses	3.56	0.093	ITGB1,ITGA3,RRAS,ITGA2,ITGAV,ITGA5,ITGB5,ITGB3
	10	Germ Cell-Sertoli Cell Junction Signaling	10.6	0.121	ITGB1,TUBA1B,RAC2,TUBB3,RRAS,RHOC,TUBB2A,ITGA2,CTNNA1,IQGAP1,TUBB,ITGA3,RHOG,TUBB6,CDC42,ZYX,TUBB4A,ACTN4,JUP,CTNNB1,ACTN1		60	Role of NFAT in Regulation of the Immune Response	3.54	0.0649	GNB1,GNAI2,CALM1 (includes others),CALML5,GNAS,RRAS,HLA-A,RACK1,GNA11,GNB2,GNA14,GNG12
	11	Epithelial Adherens Junction Signaling	10.2	0.13	TUBA1B,TUBB3,MYH9,MYL6,RRAS,TUBB2A,CTNNA1,IQGAP1,TUBB,RAP1A,TUBB6,CDC42,ZYX,ARPC3,TUBB4A,ACTN4,JUP,CTNNB1,ACTN1		61	Gαq Signaling	3.51	0.0688	GNB1,CALM1 (includes others),CALML5,GNAS,RHOG,RHOC,RACK1,GNA11,GNB2,GNA14,GNG12
	12	Ephrin Receptor Signaling	9.67	0.115	ITGB1,RAC2,GNAS,RRAS,GNA11,RACK1,ITGA2,ITGA5,GNA14,RAP1A,GNAI2,GNB1,ITGA3,SDCBP,CDC42,ADAM10,GNB2,ARPC3,EPHA2,GNG12		62	Neuregulin Signaling	3.49	0.0909	ITGB1,RPS6,HSP90B1,ITGA3,HSP90AB1,RRAS,ITGA2,ITGA5
	13	mTOR Signaling	9.42	0.106	RPS19,RPS3A,RRAS,RHOC,RPS8,RPS23,RPS4X,RPS6,PPP2CB,RPS15,RPS4Y1,RHOG,EIF4A1,RPS27A,RPS25,RPS2,RPS5,RPS3,EIF3L,RPS14,RPSA		63	G Protein Signaling Mediated by Tubby	3.45	0.156	GNB1,GNAS,RACK1,GNB2,GNG12
	14	Signaling by Rho Family GTPases	9.18	0.0931	ITGB1,GNAS,MYL6,RHOC,GNA11,RACK1,ITGA2,RDX,ITGA5,VIM,GNA14,IQGAP1,GNAI2,GNB1,ITGA3,RHOG,CDC42,EZR,GNB2,ARPC3,GNG12,MYL12B,MSN		64	IL-1 Signaling	3.39	0.0879	GNB1,GNAI2,GNAS,RACK1,GNA11,GNB2,GNA14,GNG12
	15	Actin Cytoskeleton Signaling	8.34	0.0921	ITGB1,RAC2,PFN1,MYH9,MYL6,RRAS,ITGA2,RDX,ITGA5,TLN1,IQGAP1,ITGA3,CDC42,FLNA,EZR,ARPC3,ACTN4,GNG12,MYL12B,ACTN1,MSN		65	Cdc42 Signaling	3.35	0.0659	ITGB1,ITGA3,RALA,MYL6,HLA-A,CDC42,ITGA2,ITGA5,ARPC3,IQGAP1,MYL12B
	16	Protein Ubiquitination Pathway	8.19	0.0863	PSMB4,PSMA6,HLA-A,PSMA7,HSPA1A/HSPA1B,PSMD3,HSPD1,HSPA5,PSMC5,HSPA8,PSMD11,PSMC1,HSP90B1,DNAJC5,HSP90AB1,PSMA5,PSMD12,PSMA4,PSMB1,PSMD1,UBA1,HSPB1		66	Gap Junction Signaling	3.28	0.0647	GNAI2,TUBA1B,TUBB3,GNAS,TUBB6,RRAS,PDIA3,TUBB2A,TUBB4A,CTNNB1,TUBB
	17	Regulation of Cellular Mechanics by Calpain Protease	7.95	0.193	ITGB1,ITGA3,CAPNS1,RRAS,EZR,ITGA2,ITGA5,CAPN2,TLN1,ACTN4,ACTN1		67	Semaphorin Signaling in Neurons	3.25	0.113	DPYSL2,ITGB1,RHOG,RHOC,DPYSL3,NRP1
	18	Phospholipase C Signaling	7.95	0.0875	ITGB1,PEBP1,CALML5,RALA,GNAS,MYL6,RRAS,RHOC,RALB,RACK1,ITGA2,ITGA5,RAP1A,TGM2,GNB1,CALM1,ITGA3,RHOG,GNB2,GNG12,MYL12B		68	CDK5 Signaling	3.15	0.0808	LAMC1,ITGB1,PPP2CB,ITGA3,GNAS,RRAS,ITGA2,LAMB1
	19	Sertoli Cell-Sertoli Cell Junction Signaling	7.87	0.101	ITGB1,TUBA1B,TUBB3,RRAS,TUBB2A,ITGA2,CTNNA1,ITGA5,YBX3,TUBB,ITGA3,TUBB6,CDC42,TUBB4A,ACTN4,JUP,CTNNB1,ACTN1		69	FAK Signaling	3.15	0.0808	ITGB1,ITGA3,CAPNS1,RRAS,ITGA2,ITGA5,CAPN2,TLN1
	20	Ephrin B Signaling	7.79	0.164	GNB1,GNAI2,RAC2,GNAS,CDC42,RACK1,GNA11,GNB2,CAP1,GNA14,CTNNB1,GNG12		70	Calcium Transport I	3.1	0.3	ATP2B1,ANXA5,ATP2B4
	21	Glycolysis I	7.65	0.308	PGK1,ENO1,GPI,PKM,GAPDH,ALDOA,PFKP,ALDOC		71	Hepatic Fibrosis / Hepatic Stellate Cell Activation	3.02	0.0601	COL5A2,MYH9,COL6A2,COL6A3,MYL6,TIMP1,COL12A1,MMP2,SERPINE1,TIMP2,PDGFRB
	22	Phagosome Maturation	7.64	0.111	TUBA1B,TUBB3,RAB5C,PRDX1,HLA-A,TUBB2A,RAB7A,CANX,TUBB,PRDX6,DYNC1H1,DYNLL1,TUBB6,VPS37B,TUBB4A,PRDX2		72	Macropinocytosis Signaling	2.99	0.0864	ITGB1,RRAS,CDC42,ITGA5,ACTN4,ITGB5,ITGB3
	23	14-3-3-mediated Signaling	7.42	0.115	TUBA1B,TUBB3,YWHAG,YWHAE,YWHAH,YWHAB,RRAS,PDIA3,TUBB2A,VIM,TUBB,YWHAQ,TUBB6,TUBB4A,PDCD6IP		73	CCR3 Signaling in Eosinophils	2.99	0.0692	GNB1,GNAI2,CALM1 (includes others),CALML5,GNAS,RRAS,RACK1,GNB2,GNG12
	24	Paxillin Signaling	7.36	0.124	ITGB1,RRAS,ITGA2,ITGA5,TLN1,ITGB3,ITGA3,CDC42,ITGA11,ITGAV,ACTN4,ITGA7,ITGB5,ACTN1		74	IGF-1 Signaling	2.95	0.0755	YWHAQ,YWHAG,YWHAH,YWHAE,YWHAB,RRAS,CSNK2B,IGFBP7
	25	ILK Signaling	7.22	0.0918	ITGB1,FLNB,MYH9,MYL6,RHOC,FERMT2,VIM,ITGB3,PPP2CB,RHOG,FLNC,CDC42,FLNA,ACTN4,CTNNB1,ITGB5,DSP,ACTN1		75	ERK5 Signaling	2.85	0.0952	YWHAQ,YWHAG,YWHAH,YWHAE,YWHAB,RRAS
	26	Clathrin-mediated Endocytosis Signaling	7.18	0.0914	ITGB1,APOE,RAB5C,CLTC,RAB7A,ITGA5,ITGB3,HSPA8,TF,CDC42,CLTA,CLTCL1,TFRC,ARPC3,S100A8,CSNK2B,ITGB5,CLU		76	Role of NFAT in Cardiac Hypertrophy	2.85	0.0573	GNB1,GNAI2,CALM1 (includes others),CALML5,GNAS,RRAS,PDIA3,RACK1,GNB2,GNG12,CAMK2B
	27	Agrin Interactions at Neuromuscular Junction	7.05	0.159	LAMC1,ITGB1,RAC2,ITGA3,RRAS,CDC42,ITGA2,LAMB1,ITGA5,AGRN,ITGB3		77	Aldosterone Signaling in Epithelial Cells	2.8	0.0602	HSPA8,HSP90B1,DNAJC5,HSP90AB1,PDIA3,HSPA1A/HSPA1B,HSPD1,HSPA5,AHCY,HSPB1
	28	Breast Cancer Regulation by Stathmin1	6.98	0.0887	TUBA1B,TUBB3,CALML5,GNAS,RRAS,RACK1,TUBB2A,TUBB,GNAI2,GNB1,PPP2CB,CALM1 (includes others),TUBB6,CDC42,GNB2,TUBB4A,GNG12,CAMK2B		78	Rac Signaling	2.68	0.0684	ITGB1,ITGA3,RRAS,CDC42,ITGA2,ITGA5,ARPC3,IQGAP1
	29	PI3K/AKT Signaling	6.85	0.113	ITGB1,YWHAG,YWHAE,YWHAH,YWHAB,RRAS,ITGA2,ITGA5,YWHAQ,PPP2CB,ITGA3,HSP90B1,HSP90AB1,CTNNB1		79	Myc Mediated Apoptosis Signaling	2.62	0.0857	YWHAQ,YWHAG,YWHAH,YWHAE,YWHAB,RRAS
	30	Regulation of Actin-based Motility by Rho	6.7	0.132	ITGB1,RAC2,ITGA3,PFN1,RHOG,MYL6,RHOC,CDC42,ITGA2,ITGA5,ARPC3,MYL12B		80	Synaptic Long Term Potentiation	2.61	0.0667	CALM1 (includes others),CALML5,RRAS,PDIA3,GNA11,GNA14,RAP1A,CAMK2B
	31	tRNA Charging	6.15	0.205	WARS,RARS,GARS,DARS,AARS,TARS,IARS,EPRS		81	Cell Cycle: G2/M DNA Damage Checkpoint Regulation	2.59	0.102	YWHAQ,YWHAG,YWHAH,YWHAE,YWHAB
	32	Protein Kinase A Signaling	6.05	0.0612	FLNB,CALML5,GNAS,YWHAG,MYL6,YWHAH,YWHAE,YWHAB,PDIA3,RACK1,RAP1A,GNAI2,HIST1H1B,YWHAQ,GNB1,CALM1 (includes others),HIST1H1E,FLNC,FLNA,GNB2,CTNNB1,GNG12,MYL12B,CAMK2B		82	Relaxin Signaling	2.52	0.0592	GNB1,GNAI2,GNAS,RACK1,GNA11,GNB2,GNA14,RAP1A,GNG12
	33	Glioma Invasiveness Signaling	6	0.143	RHOG,RRAS,TIMP1,RHOC,ITGAV,PLAUR,MMP2,ITGB5,TIMP2,ITGB3		83	P2Y Purigenic Receptor Signaling Pathway	2.36	0.0606	GNB1,GNAI2,RRAS,PDIA3,RACK1,GNB2,GNG12,ITGB3
	34	Actin Nucleation by ARP-WASP Complex	5.9	0.161	ITGB1,ITGA3,RHOG,RRAS,RHOC,CDC42,ITGA2,ITGA5,ARPC3		84	GPCR-Mediated Nutrient Sensing in Enteroendocrine Cells	2.2	0.0706	GNAI2,GNAS,PDIA3,GNA11,GNA14,GNG12
	35	Huntington's Disease Signaling	5.88	0.0747	HSPA1A/HSPA1B,GNA11,RACK1,CLTC,GNA14,HSPA5,TGM2,GNB1,HSPA8,CAPNS1,DNAJC5,ATP5B,CLTA,CLTCL1,GNB2,CAPN2,CASP14,GNG12		85	HIPPO signaling	2.15	0.069	YWHAQ,PPP2CB,YWHAG,YWHAH,YWHAE,YWHAB
	36	IL-8 Signaling	5.77	0.0812	RAC2,GNAS,RRAS,RHOC,RACK1,MMP2,IQGAP1,ITGB3,GNB1,GNAI2,RHOG,ITGAV,GNB2,GNG12,ITGB5,MYL12B		86	HGF Signaling	2.13	0.0609	ITGB1,ITGA3,RRAS,CDC42,ITGA2,ITGA5,RAP1A
	37	Cardiac Hypertrophy Signaling	5.4	0.0723	CALML5,GNAS,MYL6,RRAS,PDIA3,RHOC,GNA11,RACK1,GNA14,GNB1,GNAI2,CALM1 (includes others),RHOG,GNB2,GNG12,MYL12B,HSPB1		87	HER-2 Signaling in Breast Cancer	2.13	0.0682	ITGB1,RRAS,CDC42,MMP2,ITGB5,ITGB3
	38	Tec Kinase Signaling	5.19	0.0824	ITGB1,GNAI2,GNB1,ITGA3,GNAS,RHOG,RHOC,ITGA2,RACK1,GNA11,GNB2,ITGA5,GNA14,GNG12		88	PPARγ/RXRγ Activation	2.08	0.0506	CAND1,HSP90B1,GNAS,HSP90AB1,RRAS,PDIA3,GNA11,GNA14,ITGB5
	39	G Beta Gamma Signaling	5.08	0.114	GNB1,GNAI2,GNAS,RRAS,CDC42,RACK1,GNA11,GNB2,GNA14,GNG12		89	Calcium Signaling	2.08	0.0506	CALM1 (includes others),CALML5,MYH9,MYL6,ATP2B1,TPM2,RAP1A,ATP2B4,CAMK2B
	40	Gluconeogenesis I	5.06	0.231	PGK1,ENO1,GPI,GAPDH,ALDOA,ALDOC		90	Hypoxia Signaling in the Cardiovascular System	2.06	0.0769	P4HB,HSP90B1,HSP90AB1,NQO1,LDHA
	41	Inhibition of Matrix Metalloproteases	5.04	0.179	HSPG2,TIMP1,RECK,THBS2,ADAM10,MMP2,TIMP2		91	Reelin Signaling in Neurons	2.04	0.0652	ITGB1,APOE,ITGA3,ITGA2,ITGA5,ITGB3
	42	Granulocyte Adhesion and Diapedesis	4.99	0.0791	ITGB1,CD99,ITGA2,RDX,ITGA5,THY1,MMP2,ITGB3,GLG1,GNAI2,ITGA3,EZR,MSN,HSPB1		92	RhoA Signaling	2	0.0574	PFN1,MYL6,EZR,RDX,ARPC3,MYL12B,MSN
	43	Thrombin Signaling	4.94	0.0739	GNAS,MYL6,RRAS,PDIA3,RHOC,GNA11,RACK1,GNA14,GNB1,GNAI2,RHOG,GNB2,MYL12B,GNG12,CAMK2B		93	Phagosome Formation	2	0.0574	ITGB1,ITGA3,RHOG,RHOC,PDIA3,ITGA2,ITGA5
	44	CXCR4 Signaling	4.66	0.0788	GNAS,MYL6,RRAS,RHOC,GNA11,RACK1,GNA14,GNB1,GNAI2,RHOG,GNB2,MYL12B,GNG12		94	eNOS Signaling	1.95	0.0516	HSPA8,CALM1 (includes others),CALML5,HSP90B1,GNAS,HSP90AB1,HSPA1A/HSPA1B,HSPA5
	45	fMLP Signaling in Neutrophils	4.6	0.0909	GNB1,GNAI2,CALM1 (includes others),CALML5,GNAS,RRAS,CDC42,RACK1,GNB2,ARPC3,GNG12		95	Sucrose Degradation V (Mammalian)	1.9	0.222	ALDOA,ALDOC
	46	Role of Tissue Factor in Cancer	4.56	0.0902	ITGB1,P4HB,ITGA3,RRAS,CDC42,GNA11,ITGAV,PLAUR,GNA14,ITGB5,ITGB3		96	Melatonin Signaling	1.9	0.0704	GNAI2,CALM1 (includes others),CALML5,PDIA3,CAMK2B
	47	ERK/MAPK Signaling	4.42	0.0704	ITGB1,RAC2,YWHAG,YWHAH,YWHAB,RRAS,ITGA2,ITGA5,TLN1,RAP1A,YWHAQ,PPP2CB,ITGA3,HSPB1		97	Chemokine Signaling	1.9	0.0704	GNAI2,CALM1 (includes others),CALML5,RRAS,CAMK2B
	48	p70S6K Signaling	4.3	0.103	GNB1,GNAI2,CALM1 (includes others),CALML5,GNAS,RRAS,RACK1,GNB2,GNG12		98	nNOS Signaling in Neurons	1.88	0.0851	CALM1 (includes others),CALML5,CAPNS1,CAPN2
	49	p70S6K Signaling	4.28	0.084	RPS6,GNAI2,YWHAQ,PPP2CB,YWHAG,YWHAH,YWHAE,EEF2,YWHAB,RRAS,PDIA3		99	GPCR-Mediated Integration of Enteroendocrine Signaling Exemplified by an L Cell	1.88	0.0694	GNAI2,GNAS,PDIA3,GNA11,GNA14
	50	CCR5 Signaling in Macrophages	4.24	0.116	GNB1,GNAI2,CALM1 (includes others),CALML5,GNAS,RACK1,GNB2,GNG12		100	GNRH Signaling	1.88	0.0543	GNAI2,GNAS,RRAS,CDC42,GNA11,GNA14,CAMK2B
	101	Cellular Effects of Sildenafil (Viagra)	1.86	0.0538	CALM1 (includes others),CALML5,MYH9,GNAS,MYL6,PDIA3,MYL12B		151	Gα12/13 Signaling	0.956	0.0385	MYL6,RRAS,CDC42,CTNNB1,MYL12B
	102	Antiproliferative Role of Somatostatin Receptor 2	1.81	0.0667	GNB1,RRAS,RACK1,GNB2,GNG12		152	Pyruvate Fermentation to Lactate	0.953	0.167	LDHA
	103	Acetyl-CoA Biosynthesis III (from Citrate)	1.71	1	ACLY		153	GDP-mannose Biosynthesis	0.953	0.167	GPI
	104	Gαq Signaling	1.7	0.055	GNB1,GNAS,RACK1,GNB2,RAP1A,GNG12		154	Prostate Cancer Signaling	0.953	0.0426	HSP90B1,HSP90AB1,RRAS,CTNNB1
	105	Colorectal Cancer Metastasis Signaling	1.63	0.0405	GNB1,GNAS,RHOG,RRAS,RHOC,RACK1,GNB2,MMP2,CTNNB1,GNG12		155	Ephrin A Signaling	0.951	0.05	CDC42,ADAM10,EPHA2
	106	Synaptic Long Term Depression	1.61	0.0479	GNAI2,PPP2CB,GNAS,RRAS,PDIA3,GNA11,GNA14		156	CD28 Signaling in T Helper Cells	0.946	0.0382	CALM1 (includes others),CALML5,HLA-A,CDC42,ARPC3
	107	Glutamate Receptor Signaling	1.6	0.0702	GNB1,CALM1 (includes others),CALML5,SLC1A4		157	HMGB1 Signaling	0.925	0.0376	RHOG,RRAS,RHOC,CDC42,SERPINE1
	108	Role of IL-17A in Psoriasis	1.59	0.154	S100A9,S100A8		158	Superpathway of Serine and Glycine Biosynthesis I	0.89	0.143	PHGDH
	109	Colanic Acid Building Blocks Biosynthesis	1.53	0.143	GPI,UGDH		159	Endometrial Cancer Signaling	0.89	0.0469	RRAS,CTNNA1,CTNNB1
	110	Sphingosine-1-phosphate Signaling	1.47	0.0488	GNAI2,RHOG,RHOC,PDIA3,CASP14,PDGFRB		160	Mitotic Roles of Polo-Like Kinase	0.861	0.0455	PPP2CB,HSP90B1,HSP90AB1
	111	Telomere Extension by Telomerase	1.47	0.133	HNRNPA2B1,XRCC5		161	Aryl Hydrocarbon Receptor Signaling	0.858	0.0357	TGM2,HSP90B1,HSP90AB1,NQO1,HSPB1
	112	nNOS Signaling in Skeletal Muscle Cells	1.47	0.133	CALM1 (includes others),CALML5		162	VEGF Signaling	0.848	0.0388	YWHAE,RRAS,ACTN4,ACTN1
	113	Fcγ Receptor-mediated Phagocytosis in Macrophages and Monocytes	1.45	0.0538	RAC2,CDC42,EZR,ARPC3,TLN1		163	SAPK/JNK Signaling	0.837	0.0385	GNB1,RAC2,RRAS,CDC42
	114	NRF2-mediated Oxidative Stress Response	1.45	0.0415	DNAJC5,RRAS,PRDX1,PPIB,VCP,NQO1,CCT7,FTH1		164	Airway Pathology in Chronic Obstructive Pulmonary Disease	0.837	0.125	MMP2
	115	Glioblastoma Multiforme Signaling	1.44	0.044	RHOG,RRAS,RHOC,PDIA3,CDC42,CTNNB1,PDGFRB		165	Superoxide Radicals Degradation	0.837	0.125	NQO1
	116	Antigen Presentation Pathway	1.43	0.0789	PDIA3,HLA-A,CANX		166	Coagulation System	0.829	0.0571	PLAUR,SERPINE1
	117	UDP-D-xylose and UDP-D-glucuronate Biosynthesis	1.41	0.5	UGDH		167	Complement System	0.79	0.0541	C1R,CD59
	118	PI3K Signaling in B Lymphocytes	1.4	0.0469	CD81,CALM1 (includes others),CALML5,RRAS,PDIA3,CAMK2B		168	GDP-glucose Biosynthesis	0.79	0.111	PGM1
	119	Calcium-induced T Lymphocyte Apoptosis	1.4	0.0606	CALM1 (includes others),CALML5,HLA-A,CAPN2		169	GM-CSF Signaling	0.769	0.0411	RRAS,RACK1,CAMK2B
	120	TR/RXR Activation	1.37	0.051	ENO1,SLC16A3,SLC2A1,COL6A3,PFKP		170	Telomerase Signaling	0.766	0.036	PPP2CB,HSP90B1,HSP90AB1,RRAS
	121	CTLA4 Signaling in Cytotoxic T Lymphocytes	1.35	0.0505	PPP2CB,HLA-A,CLTA,CLTCL1,CLTC		171	Glucose and Glucose-1-phosphate Degradation	0.748	0.1	PGM1
	122	Tight Junction Signaling	1.34	0.0419	PPP2CB,MYH9,MYL6,CDC42,CTNNA1,YBX3,CTNNB1		172	Nitric Oxide Signaling in the Cardiovascular System	0.747	0.0354	CALM1 (includes others),CALML5,HSP90B1,HSP90AB1
	123	Cardiac β-adrenergic Signaling	1.28	0.0438	GNB1,PPP2CB,GNAS,RACK1,GNB2,GNG12		173	Thyroid Cancer Signaling	0.738	0.05	RRAS,CTNNB1
	124	Granzyme A Signaling	1.24	0.1	HIST1H1B,HIST1H1E		174	Neuroprotective Role of THOP1 in Alzheimer's Disease	0.738	0.05	YWHAE,HLA-A
	125	Diphthamide Biosynthesis	1.24	0.333	EEF2		175	HIF1α Signaling	0.729	0.0348	SLC2A1,RRAS,MMP2,LDHA
	126	NADH Repair	1.24	0.333	GAPDH		176	Mechanisms of Viral Exit from Host Cells	0.721	0.0488	CHMP4B,PDCD6IP
	127	Hypusine Biosynthesis	1.24	0.333	EIF5A		177	UDP-N-acetyl-D-galactosamine Biosynthesis II	0.711	0.0909	GPI
	128	Oxidized GTP and dGTP Detoxification	1.24	0.333	RUVBL2		178	NGF Signaling	0.711	0.0342	RHOG,RRAS,CDC42,RAP1A
	129	Endoplasmic Reticulum Stress Pathway	1.21	0.0952	HSP90B1,HSPA5		179	Regulation of IL-2 Expression in Activated and Anergic T Lymphocytes	0.7	0.038	CALM1 (includes others),CALML5,RRAS
	130	Glioma Signaling	1.19	0.0455	CALM1 (includes others),CALML5,RRAS,PDGFRB,CAMK2B		180	Glycogen Degradation II	0.677	0.0833	PGM1
	131	Corticotropin Releasing Hormone Signaling	1.18	0.045	GNAI2,CALM1 (includes others),CALML5,GNAS,RAP1A		181	LXR/RXR Activation	0.676	0.0331	APOE,TF,S100A8,CLU
	132	B Cell Receptor Signaling	1.15	0.0378	RAC2,CALM1 (includes others),CALML5,RRAS,CDC42,RAP1A,CAMK2B		182	iNOS Signaling	0.675	0.0455	CALM1 (includes others),CALML5
	133	Renal Cell Carcinoma Signaling	1.13	0.0494	SLC2A1,RRAS,CDC42,RAP1A		183	iCOS-iCOSL Signaling in T Helper Cells	0.668	0.0328	CALM1 (includes others),CALML5,HLA-A,CAMK2B
	134	Endothelin-1 Signaling	1.13	0.0374	GNAI2,GNAS,RRAS,PDIA3,GNA11,GNA14,CASP14		184	Guanosine Nucleotides Degradation III	0.646	0.0769	NT5E
	135	Uracil Degradation II (Reductive)	1.12	0.25	DPYSL2		185	Acute Phase Response Signaling	0.63	0.0296	C1R,ITIH3,TF,RRAS,SERPINE1
	136	Glutathione Redox Reactions II	1.12	0.25	PDIA3		186	Wnt/β-catenin Signaling	0.63	0.0296	PPP2CB,GJA1,RUVBL2,CSNK2B,CTNNB1
	137	Thymine Degradation	1.12	0.25	DPYSL2		187	Atherosclerosis Signaling	0.628	0.0315	APOE,S100A8,CLU,GLG1
	138	Amyloid Processing	1.11	0.0588	CAPNS1,CAPN2,CSNK2B		188	TGF-β Signaling	0.619	0.0345	RRAS,CDC42,SERPINE1
	139	Production of Nitric Oxide and Reactive Oxygen Species in Macrophages	1.07	0.0363	APOE,PPP2CB,RHOG,RHOC,S100A8,RAP1A,CLU		189	DNA Double-Strand Break Repair by Non-Homologous End Joining	0.618	0.0714	XRCC5
	140	Role of Osteoblasts, Osteoclasts and Chondrocytes in Rheumatoid Arthritis	1.07	0.0345	ITGB1,CALM1 (includes others),CALML5,ITGA3,ITGA2,ITGA5,CTNNB1,ITGB3		190	Glycogen Degradation III	0.618	0.0714	PGM1
	141	Lipid Antigen Presentation by CD1	1.04	0.0769	PDIA3,CANX		191	Urate Biosynthesis/Inosine 5'-phosphate Degradation	0.618	0.0714	NT5E
	142	Serine Biosynthesis	1.03	0.2	PHGDH		192	Chondroitin Sulfate Degradation (Metazoa)	0.592	0.0667	CEMIP
	143	Eumelanin Biosynthesis	1.03	0.2	MIF		193	Vitamin-C Transport	0.592	0.0667	SLC2A1
	144	Crosstalk between Dendritic Cells and Natural Killer Cells	1.02	0.0449	HLA-A,FSCN1,TLN1,CAMK2B		194	PDGF Signaling	0.591	0.0333	RRAS,CSNK2B,PDGFRB
	145	Apoptosis Signaling	1.02	0.0449	CAPNS1,RRAS,LMNA,CAPN2		195	ΠKC-θ Signaling in T Lymphocytes	0.591	0.0303	RAC2,RRAS,HLA-A,CAMK2B
	146	Dopamine-DARPP32 Feedback in cAMP Signaling	1.01	0.037	GNAI2,PPP2CB,CALM1 (includes others),CALML5,GNAS,PDIA3		196	Death Receptor Signaling	0.574	0.0326	PARP4,LMNA,HSPB1
	147	Sperm Motility	1.01	0.04	CALM1 (includes others),CALML5,GNAS,PDIA3,PTK7		197	cAMP-mediated signaling	0.57	0.0269	GNAI2,CALM1 (includes others),CALML5,GNAS,RAP1A,CAMK2B
	148	Nur77 Signaling in T Lymphocytes	0.968	0.0508	CALM1 (includes others),CALML5,HLA-A		198	Dermatan Sulfate Degradation (Metazoa)	0.568	0.0625	CEMIP
	149	PPAR Signaling	0.965	0.043	HSP90B1,HSP90AB1,RRAS,PDGFRB		199	γ-glutamyl Cycle	0.568	0.0625	ANPEP
	150	Glucocorticoid Receptor Signaling	0.958	0.0314	HSPA8,HSP90B1,YWHAH,HSP90AB1,RRAS,ANXA1,HSPA1A/HSPA1B,SERPINE1,HSPA5		200	Triacylglycerol Degradation	0.558	0.0377	AARS,PRDX6
	201	G-Protein Coupled Receptor Signaling	0.551	0.0257	GNAI2,GNAS,RRAS,GNA11,GNA14,RAP1A,CAMK2B		251	Ceramide Signaling	0.265	0.0215	PPP2CB,RRAS
	202	Adenosine Nucleotides Degradation II	0.546	0.0588	NT5E		252	MIF Regulation of Innate Immunity	0.256	0.0244	MIF
	203	Methionine Degradation I (to Homocysteine)	0.546	0.0588	AHCY		253	Melanocyte Development and Pigmentation Signaling	0.256	0.0211	GNAS,RRAS
	204	Sumoylation Pathway	0.541	0.0312	RHOG,RHOC,GDI2		254	UVC-Induced MAPK Signaling	0.25	0.0238	RRAS
	205	AMPK Signaling	0.511	0.0265	PPP2CB,GNAS,SLC2A1,EEF2,PFKP		255	Pyrimidine Ribonucleotides Interconversion	0.243	0.0233	ANXA1
	206	Ovarian Cancer Signaling	0.51	0.0278	GJA1,RRAS,MMP2,CTNNB1		256	Role of p14/p19ARF in Tumor Suppression	0.243	0.0233	NPM1
	207	Cysteine Biosynthesis III (mammalia)	0.506	0.0526	AHCY		257	ErbB Signaling	0.243	0.0204	RRAS,CDC42
	208	Cholecystokinin/Gastrin-mediated Signaling	0.502	0.0297	RHOG,RRAS,RHOC		258	Pyrimidine Ribonucleotides De Novo Biosynthesis	0.231	0.0222	ANXA1
	209	IL-12 Signaling and Production in Macrophages	0.498	0.0274	APOE,RAB7A,S100A8,CLU		259	RANK Signaling in Osteoclasts	0.23	0.0198	CALM1 (includes others),CALML5
	210	UVA-Induced MAPK Signaling	0.495	0.0294	RRAS,PDIA3,PARP4		260	Autoimmune Thyroid Disease Signaling	0.219	0.0213	HLA-A
	211	Purine Nucleotides Degradation II (Aerobic)	0.488	0.05	NT5E		261	Graft-versus-Host Disease Signaling	0.214	0.0208	HLA-A
	212	Maturity Onset Diabetes of Young (MODY) Signaling	0.47	0.0476	GAPDH		262	TNFR1 Signaling	0.208	0.0204	CDC42
	213	PCP pathway	0.458	0.0317	PFN1,HSPB1		263	Cancer Drug Resistance By Drug Efflux	0.208	0.0204	RRAS
	214	Polyamine Regulation in Colon Cancer	0.454	0.0455	CTNNB1
	215	Cell Cycle: G1/S Checkpoint Regulation	0.449	0.0312	RPL11,RPL5
	216	IL-2 Signaling	0.449	0.0312	RRAS,CSNK2B
	217	T Cell Receptor Signaling	0.447	0.0275	CALM1 (includes others),CALML5,RRAS
	218	Amyotrophic Lateral Sclerosis Signaling	0.434	0.027	CAPNS1,RAB5C,CAPN2
	219	Glutathione Redox Reactions I	0.424	0.0417	PRDX6
	220	Role of Macrophages, Fibroblasts and Endothelial Cells in Rheumatoid Arthritis	0.401	0.0227	CALM1 (includes others),MIF,CALML5,RRAS,PDIA3,CTNNB1,CAMK2B
	221	NAD Salvage Pathway II	0.397	0.0385	NT5E
	222	IL-15 Production	0.385	0.037	PTK7
	223	STAT3 Pathway	0.379	0.0274	RRAS,PDGFRB
	224	TREM1 Signaling	0.366	0.0267	ITGB1,ITGA5
	225	GDNF Family Ligand-Receptor Interactions	0.359	0.0263	RRAS,CDC42
	226	Heparan Sulfate Biosynthesis (Late Stages)	0.359	0.0263	AARS,PRDX6
	227	Neurotrophin/TRK Signaling	0.359	0.0263	RRAS,CDC42
	228	Glutathione-mediated Detoxification	0.351	0.0333	ANPEP
	229	FXR/RXR Activation	0.351	0.0238	APOE,TF,CLU
	230	IL-6 Signaling	0.346	0.0236	RRAS,CSNK2B,HSPB1
	231	Cytotoxic T Lymphocyte-mediated Apoptosis of Target Cells	0.33	0.0312	HLA-A
	232	Superpathway of Methionine Degradation	0.33	0.0312	AHCY
	233	MIF-mediated Glucocorticoid Regulation	0.321	0.0303	MIF
	234	Heparan Sulfate Biosynthesis	0.316	0.0241	AARS,PRDX6
	235	Oncostatin M Signaling	0.312	0.0294	RRAS
	236	Inhibition of Angiogenesis by TSP1	0.312	0.0294	HSPG2
	237	Xenobiotic Metabolism Signaling	0.311	0.0209	PPP2CB,HSP90B1,HSP90AB1,RRAS,NQO1,CAMK2B
	238	IL-17 Signaling	0.305	0.0235	RRAS,TIMP1
	239	Cell Cycle Regulation by BTG Family Proteins	0.303	0.0286	PPP2CB
	240	B Cell Development	0.303	0.0286	HLA-A
	241	LPS-stimulated MAPK Signaling	0.3	0.0233	RRAS,CDC42
	242	Regulation of the Epithelial-Mesenchymal Transition Pathway	0.297	0.0212	RRAS,MMP2,CTNNB1,PDGFRB
	243	Bladder Cancer Signaling	0.294	0.023	RRAS,MMP2
	244	Dendritic Cell Maturation	0.294	0.0211	DDR2,PDIA3,HLA-A,FSCN1
	245	VEGF Family Ligand-Receptor Interactions	0.289	0.0227	RRAS,NRP1
	246	IL-4 Signaling	0.284	0.0225	RRAS,HLA-A
	247	Hereditary Breast Cancer Signaling	0.28	0.0211	NPM1,RRAS,H2AFX
	248	Human Embryonic Stem Cell Pluripotency	0.276	0.021	GNAS,CTNNB1,PDGFRB
	249	Acute Myeloid Leukemia Signaling	0.274	0.022	RRAS,JUP
	250	Netrin Signaling	0.271	0.0256	RAC2
