# Supplementary material for: Extracellular vesicles from bone marrow-derived mesenchymal stromal cells support ex vivo survival of human antibody secreting cells
Source: J Extracell Vesicles. 2018 Apr 26;7(1):1463778. doi: 10.1080/20013078.2018.1463778 (PMC5917896; doi:10.1080/20013078.2018.1463778)
Supplement: Supplemental_Tables.zip [file ZJEV_A_1463778_SM8782.zip › Supplemental Tables/Supplemental Table1_Protein Hits_Revision2.xlsx]

## Sheet: Sheet1
		Supplemental Table 1: Protein hits in vehicle and EVs
		Sorted alphabetically by protein name																		Sorted by decreasing protein hits count (abundance)
		Sample #1: R10 Vehicle						Sample #6: No-Irrad MSC EVs						Sample #7: Irrad-MSC EVs						Sample #1: R10 Vehicle						Sample #6: No-Irrad MSC EVs						Sample #7: Irrad-MSC EVs
		Hits	Gene Reference	Symbol	Rel. Abundance			Hits	Gene Reference	Symbol	Rel. Abundance			Hits	Gene Reference	Symbol	Rel. Abundance			Hits	Gene Reference	Symbol	Rel. Abundance			Hits	Gene Reference	Symbol	Rel. Abundance			Hits	Gene Reference	Symbol	Rel. Abundance
	1	3	sp|P01023|A2MG_HUMAN	A2M	0.00391134		1	7	sp|P01023|A2MG_HUMAN	A2M	0.00222505		1	11	sp|P01023|A2MG_HUMAN	A2M	0.00319582		1	330	sp|P02769|ALBU_BOVIN_contaminant	ALB	0.430248		1	135	sp|P02769|ALBU_BOVIN_contaminant	ALB	0.0429116		1	146	sp|P02769|ALBU_BOVIN_contaminant	ALB	0.0424172
	2	2	sp|P62736|ACTA_HUMAN	ACTA2	0.00260756		2	3	sp|P49588|SYAC_HUMAN	AARS	0.000953592		2	4	sp|P49588|SYAC_HUMAN	AARS	0.00116212		2	102	sp|P12763|FETUA_BOVIN_contaminant	AHSG	0.132986		2	131	sp|P02751|FINC_HUMAN	FN1	0.0416402		2	132	sp|P02751|FINC_HUMAN	FN1	0.0383498
	3	8	sp|P60709|ACTB_HUMAN	ACTB	0.0104302		3	2	sp|Q7Z7G0|TARSH_HUMAN	ABI3BP	0.000635728		3	1	sp|P33527|MRP1_HUMAN	ABCC1	0.000290529		3	13	sp|P02774|VTDB_HUMAN	GC	0.0169492		3	102	sp|P12111|CO6A3_HUMAN	COL6A3	0.0324221		3	89	sp|P12111|CO6A3_HUMAN	COL6A3	0.0258571
	4	9	sp|P02771|FETA_HUMAN	AFP	0.011734		4	4	sp|P53396|ACLY_HUMAN	ACLY	0.00127146		4	2	sp|Q7Z7G0|TARSH_HUMAN	ABI3BP	0.000581058		4	10	sp|P08123|CO1A2_HUMAN	COL1A2	0.0130378		4	89	sp|P12763|FETUA_BOVIN_contaminant	AHSG	0.0282899		4	83	sp|P02452|CO1A1_HUMAN	COL1A1	0.0241139
	5	3	sp|Q09666|AHNK_HUMAN	AHNAK	0.00391134		5	8	sp|P62736|ACTA_HUMAN	ACTA2	0.00254291		5	4	sp|P53396|ACLY_HUMAN	ACLY	0.00116212		5	10	sp|P04264|K2C1_HUMAN_contaminant	KRT1	0.0130378		5	69	sp|P04264|K2C1_HUMAN_contaminant	KRT1	0.0219326		5	75	sp|Q99715|COCA1_HUMAN	COL12A1	0.0217897
	6	102	sp|P12763|FETUA_BOVIN_contaminant	AHSG	0.132986		6	29	sp|P60709|ACTB_HUMAN	ACTB	0.00921805		6	9	sp|P62736|ACTA_HUMAN	ACTA2	0.00261476		6	9	sp|P02771|FETA_HUMAN	AFP	0.011734		6	63	sp|P02452|CO1A1_HUMAN	COL1A1	0.0200254		6	72	sp|P12763|FETUA_BOVIN_contaminant	AHSG	0.0209181
	7	330	sp|P02769|ALBU_BOVIN_contaminant	ALB	0.430248		7	5	sp|P12814|ACTN1_HUMAN	ACTN1	0.00158932		7	32	sp|P60709|ACTB_HUMAN	ACTB	0.00929692		7	9	sp|P02751|FINC_HUMAN	FN1	0.011734		7	57	sp|P08123|CO1A2_HUMAN	COL1A2	0.0181182		7	67	sp|P08123|CO1A2_HUMAN	COL1A2	0.0194654
	8	1	sp|Q13740|CD166_HUMAN	ALCAM	0.00130378		8	9	sp|O43707|ACTN4_HUMAN	ACTN4	0.00286078		8	8	sp|P12814|ACTN1_HUMAN	ACTN1	0.00232423		8	8	sp|P60709|ACTB_HUMAN	ACTB	0.0104302		8	48	sp|P21333|FLNA_HUMAN	FLNA	0.0152575		8	58	sp|P21333|FLNA_HUMAN	FLNA	0.0168507
	9	1	sp|P02647|APOA1_HUMAN	APOA1	0.00130378		9	1	sp|P61163|ACTZ_HUMAN	ACTR1A	0.000317864		9	11	sp|O43707|ACTN4_HUMAN	ACTN4	0.00319582		9	8	sp|P02452|CO1A1_HUMAN	COL1A1	0.0104302		9	38	sp|P35908|K22E_HUMAN_contaminant	KRT2	0.0120788		9	43	sp|P02461|CO3A1_HUMAN	COL3A1	0.0124927
	10	2	sp|P06727|APOA4_HUMAN	APOA4	0.00260756		10	4	sp|O14672|ADA10_HUMAN	ADAM10	0.00127146		10	1	sp|P61163|ACTZ_HUMAN	ACTR1A	0.000290529		10	8	sp|P23142|FBLN1_HUMAN	FBLN1	0.0104302		10	35	sp|P08133|ANXA6_HUMAN	ANXA6	0.0111252		10	39	sp|P07996|TSP1_HUMAN	THBS1	0.0113306
	11	7	sp|P04114|APOB_HUMAN	APOB	0.00912647		11	2	sp|Q13443|ADAM9_HUMAN	ADAM9	0.000635728		11	2	sp|P61158|ARP3_HUMAN	ACTR3	0.000581058		11	8	sp|P36955|PEDF_HUMAN	SERPINF1	0.0104302		11	35	sp|Q00610|CLH1_HUMAN	CLTC	0.0111252		11	37	sp|P04264|K2C1_HUMAN_contaminant	KRT1	0.0107496
	12	2	sp|P02656|APOC3_HUMAN	APOC3	0.00260756		12	3	sp|P02771|FETA_HUMAN	AFP	0.000953592		12	4	sp|O14672|ADA10_HUMAN	ADAM10	0.00116212		12	8	sp|P67809|YBOX1_HUMAN	YBX1	0.0104302		12	35	sp|O43854|EDIL3_HUMAN	EDIL3	0.0111252		12	36	sp|P35579|MYH9_HUMAN	MYH9	0.010459
	13	7	sp|P01024|CO3_HUMAN	C3	0.00912647		13	3	sp|O00468|AGRIN_HUMAN	AGRN	0.000953592		13	1	sp|Q13443|ADAM9_HUMAN	ADAM9	0.000290529		13	7	sp|P04114|APOB_HUMAN	APOB	0.00912647		13	34	sp|P35527|K1C9_HUMAN_contaminant	KRT9	0.0108074		13	34	sp|Q00610|CLH1_HUMAN	CLTC	0.00987798
	14	3	sp|P0C0L4|CO4A_HUMAN	C4A	0.00391134		14	2	sp|Q6RW13|ATRAP_HUMAN	AGTRAP	0.000635728		14	1	sp|P11766|ADHX_HUMAN	ADH5	0.000290529		14	7	sp|P01024|CO3_HUMAN	C3	0.00912647		14	29	sp|P60709|ACTB_HUMAN	ACTB	0.00921805		14	32	sp|P60709|ACTB_HUMAN	ACTB	0.00929692
	15	1	sp|P02748|CO9_HUMAN	C9	0.00130378		15	2	sp|P23526|SAHH_HUMAN	AHCY	0.000635728		15	4	sp|P02771|FETA_HUMAN	AFP	0.00116212		15	7	sp|P19823|ITIH2_HUMAN	ITIH2	0.00912647		15	29	sp|P13645|K1C10_HUMAN_contaminant	KRT10	0.00921805		15	32	sp|O43854|EDIL3_HUMAN	EDIL3	0.00929692
	16	1	sp|P16070|CD44_HUMAN	CD44	0.00130378		16	11	sp|Q09666|AHNK_HUMAN	AHNAK	0.0034965		16	9	sp|O00468|AGRIN_HUMAN	AGRN	0.00261476		16	7	sp|P35527|K1C9_HUMAN_contaminant	KRT9	0.00912647		16	29	sp|P07996|TSP1_HUMAN	THBS1	0.00921805		16	31	sp|P08133|ANXA6_HUMAN	ANXA6	0.00900639
	17	2	sp|P55290|CAD13_HUMAN	CDH13	0.00260756		17	89	sp|P12763|FETUA_BOVIN_contaminant	AHSG	0.0282899		17	1	sp|Q6RW13|ATRAP_HUMAN	AGTRAP	0.000290529		17	7	sp|P18206|VINC_HUMAN	VCL	0.00912647		17	28	sp|Q99715|COCA1_HUMAN	COL12A1	0.00890019		17	31	sp|Q14764|MVP_HUMAN	MVP	0.00900639
	18	1	sp|P00746|CFAD_HUMAN	CFD	0.00130378		18	1	sp|Q13155|AIMP2_HUMAN	AIMP2	0.000317864		18	4	sp|P23526|SAHH_HUMAN	AHCY	0.00116212		18	6	sp|P35443|TSP4_HUMAN	THBS4	0.00782269		18	26	sp|Q14764|MVP_HUMAN	MVP	0.00826446		18	28	sp|P35908|K22E_HUMAN_contaminant	KRT2	0.00813481
	19	2	sp|P08603|CFAH_HUMAN	CFH	0.00260756		19	135	sp|P02769|ALBU_BOVIN_contaminant	ALB	0.0429116		19	27	sp|Q09666|AHNK_HUMAN	AHNAK	0.00784428		19	5	sp|P05452|TETN_HUMAN	CLEC3B	0.0065189		19	26	sp|P35579|MYH9_HUMAN	MYH9	0.00826446		19	27	sp|Q09666|AHNK_HUMAN	AHNAK	0.00784428
	20	1	sp|P05156|CFAI_HUMAN	CFI	0.00130378		20	2	sp|Q8IZ83|A16A1_HUMAN	ALDH16A1	0.000635728		20	72	sp|P12763|FETUA_BOVIN_contaminant	AHSG	0.0209181		20	5	sp|P02461|CO3A1_HUMAN	COL3A1	0.0065189		20	22	sp|P13611|CSPG2_HUMAN	VCAN	0.00699301		20	25	sp|P35527|K1C9_HUMAN_contaminant	KRT9	0.00726322
	21	3	sp|P23528|COF1_HUMAN	CFL1	0.00391134		21	7	sp|P04075|ALDOA_HUMAN	ALDOA	0.00222505		21	1	sp|Q12904|AIMP1_HUMAN	AIMP1	0.000290529		21	5	sp|P20908|CO5A1_HUMAN	COL5A1	0.0065189		21	21	sp|P02461|CO3A1_HUMAN	COL3A1	0.00667514		21	24	sp|Q07954|LRP1_HUMAN	LRP1	0.00697269
	22	1	sp|Q8IUL8|CILP2_HUMAN	CILP2	0.00130378		22	1	sp|P09972|ALDOC_HUMAN	ALDOC	0.000317864		22	146	sp|P02769|ALBU_BOVIN_contaminant	ALB	0.0424172		22	5	sp|P49747|COMP_HUMAN	COMP	0.0065189		22	20	sp|P04406|G3P_HUMAN	GAPDH	0.00635728		22	24	sp|Q9Y490|TLN1_HUMAN	TLN1	0.00697269
	23	5	sp|P05452|TETN_HUMAN	CLEC3B	0.0065189		23	14	sp|P15144|AMPN_HUMAN	ANPEP	0.0044501		23	6	sp|Q13740|CD166_HUMAN	ALCAM	0.00174317		23	5	sp|P00734|THRB_HUMAN	F2	0.0065189		23	19	sp|P12109|CO6A1_HUMAN	COL6A1	0.00603942		23	21	sp|P13645|K1C10_HUMAN_contaminant	KRT10	0.0061011
	24	1	sp|P12107|COBA1_HUMAN	COL11A1	0.00130378		24	12	sp|P04083|ANXA1_HUMAN	ANXA1	0.00381437		24	1	sp|P49419|AL7A1_HUMAN	ALDH7A1	0.000290529		24	5	sp|P18065|IBP2_HUMAN	IGFBP2	0.0065189		24	18	sp|P11142|HSP7C_HUMAN	HSPA8	0.00572155		24	20	sp|P12110|CO6A2_HUMAN	COL6A2	0.00581058
	25	8	sp|P02452|CO1A1_HUMAN	COL1A1	0.0104302		25	6	sp|P50995|ANX11_HUMAN	ANXA11	0.00190718		25	8	sp|P04075|ALDOA_HUMAN	ALDOA	0.00232423		25	5	sp|Q15063|POSTN_HUMAN	POSTN	0.0065189		25	18	sp|P68363|TBA1B_HUMAN	TUBA1B	0.00572155		25	20	sp|P23142|FBLN1_HUMAN	FBLN1	0.00581058
	26	10	sp|P08123|CO1A2_HUMAN	COL1A2	0.0130378		26	5	sp|P07355|ANXA2_HUMAN	ANXA2	0.00158932		26	1	sp|P09972|ALDOC_HUMAN	ALDOC	0.000290529		26	5	sp|P07996|TSP1_HUMAN	THBS1	0.0065189		26	17	sp|P13647|K2C5_HUMAN_contaminant	KRT5	0.00540369		26	20	sp|P13611|CSPG2_HUMAN	VCAN	0.00581058
	27	1	sp|P02458|CO2A1_HUMAN	COL2A1	0.00130378		27	16	sp|A6NMY6|AXA2L_HUMAN_contaminant	ANXA2P2	0.00508582		27	2	sp|P05186|PPBT_HUMAN	ALPL	0.000581058		27	4	sp|P06396|GELS_HUMAN	GSN	0.00521512		27	17	sp|Q08431|MFGM_HUMAN	MFGE8	0.00540369		27	19	sp|P35442|TSP2_HUMAN	THBS2	0.00552005
	28	5	sp|P02461|CO3A1_HUMAN	COL3A1	0.0065189		28	1	sp|P09525|ANXA4_HUMAN	ANXA4	0.000317864		28	1	sp|Q9HCJ1|ANKH_HUMAN	ANKH	0.000290529		28	4	sp|P13645|K1C10_HUMAN_contaminant	KRT10	0.00521512		28	17	sp|P14618|KPYM_HUMAN	PKM	0.00540369		28	18	sp|P04083|ANXA1_HUMAN	ANXA1	0.00522952
	29	5	sp|P20908|CO5A1_HUMAN	COL5A1	0.0065189		29	12	sp|P08758|ANXA5_HUMAN	ANXA5	0.00381437		29	8	sp|P15144|AMPN_HUMAN	ANPEP	0.00232423		29	4	sp|P62937|PPIA_HUMAN	PPIA	0.00521512		29	16	sp|A6NMY6|AXA2L_HUMAN_contaminant	ANXA2P2	0.00508582		29	18	sp|P12109|CO6A1_HUMAN	COL6A1	0.00522952
	30	2	sp|P12109|CO6A1_HUMAN	COL6A1	0.00260756		30	35	sp|P08133|ANXA6_HUMAN	ANXA6	0.0111252		30	18	sp|P04083|ANXA1_HUMAN	ANXA1	0.00522952		30	3	sp|P01023|A2MG_HUMAN	A2M	0.00391134		30	16	sp|Q14204|DYHC1_HUMAN	DYNC1H1	0.00508582		30	18	sp|P08670|VIME_HUMAN	VIM	0.00522952
	31	1	sp|P20849|CO9A1_HUMAN	COL9A1	0.00130378		31	4	sp|P20073|ANXA7_HUMAN	ANXA7	0.00127146		31	5	sp|P50995|ANX11_HUMAN	ANXA11	0.00145264		31	3	sp|Q09666|AHNK_HUMAN	AHNAK	0.00391134		31	16	sp|P06733|ENOA_HUMAN	ENO1	0.00508582		31	17	sp|P11142|HSP7C_HUMAN	HSPA8	0.00493899
	32	5	sp|P49747|COMP_HUMAN	COMP	0.0065189		32	1	sp|P02647|APOA1_HUMAN	APOA1	0.000317864		32	7	sp|P07355|ANXA2_HUMAN	ANXA2	0.0020337		32	3	sp|P0C0L4|CO4A_HUMAN	C4A	0.00391134		32	16	sp|Q08380|LG3BP_HUMAN	LGALS3BP	0.00508582		32	17	sp|P68363|TBA1B_HUMAN	TUBA1B	0.00493899
	33	2	sp|P07339|CATD_HUMAN_contaminant	CTSD	0.00260756		33	7	sp|P04114|APOB_HUMAN	APOB	0.00222505		33	13	sp|A6NMY6|AXA2L_HUMAN_contaminant	ANXA2P2	0.00377687		33	3	sp|P23528|COF1_HUMAN	CFL1	0.00391134		33	16	sp|P08670|VIME_HUMAN	VIM	0.00508582		33	16	sp|Q14204|DYHC1_HUMAN	DYNC1H1	0.00464846
	34	1	sp|O60888|CUTA_HUMAN	CUTA	0.00130378		34	2	sp|P02656|APOC3_HUMAN	APOC3	0.000635728		34	2	sp|P09525|ANXA4_HUMAN	ANXA4	0.000581058		34	3	sp|P69905|HBA_HUMAN	HBA1	0.00391134		34	15	sp|P12110|CO6A2_HUMAN	COL6A2	0.00476796		34	16	sp|P04406|G3P_HUMAN	GAPDH	0.00464846
	35	1	sp|Q14118|DAG1_HUMAN	DAG1	0.00130378		35	3	sp|P02649|APOE_HUMAN	APOE	0.000953592		35	11	sp|P08758|ANXA5_HUMAN	ANXA5	0.00319582		35	3	sp|P01344|IGF2_HUMAN	IGF2	0.00391134		35	15	sp|P23142|FBLN1_HUMAN	FBLN1	0.00476796		35	16	sp|P14618|KPYM_HUMAN	PKM	0.00464846
	36	1	sp|Q8TEA8|DTD1_HUMAN	DTD1	0.00130378		36	1	sp|O95445|APOM_HUMAN	APOM	0.000317864		36	31	sp|P08133|ANXA6_HUMAN	ANXA6	0.00900639		36	3	sp|P35908|K22E_HUMAN_contaminant	KRT2	0.00391134		36	15	sp|Q07954|LRP1_HUMAN	LRP1	0.00476796		36	14	sp|P35555|FBN1_HUMAN	FBN1	0.0040674
	37	1	sp|Q12805|FBLN3_HUMAN	EFEMP1	0.00130378		37	2	sp|P61204|ARF3_HUMAN	ARF3	0.000635728		37	1	sp|P20073|ANXA7_HUMAN	ANXA7	0.000290529		37	3	sp|P02788|TRFL_HUMAN	LTF	0.00391134		37	14	sp|P15144|AMPN_HUMAN	ANPEP	0.0044501		37	14	sp|P05556|ITB1_HUMAN	ITGB1	0.0040674
	38	5	sp|P00734|THRB_HUMAN	F2	0.0065189		38	2	sp|P18085|ARF4_HUMAN	ARF4	0.000635728		38	1	sp|Q96CW1|AP2M1_HUMAN	AP2M1	0.000290529		38	3	sp|P00747|PLMN_HUMAN	PLG	0.00391134		38	14	sp|P05023|AT1A1_HUMAN	ATP1A1	0.0044501		38	14	sp|Q9NZM1|MYOF_HUMAN	MYOF	0.0040674
	39	1	sp|P00740|FA9_HUMAN	F9	0.00130378		39	1	sp|P52565|GDIR1_HUMAN	ARHGDIA	0.000317864		39	1	sp|P02647|APOA1_HUMAN	APOA1	0.000290529		39	3	sp|A5A3E0|POTEF_HUMAN	POTEF	0.00391134		39	14	sp|P98160|PGBM_HUMAN	HSPG2	0.0044501		39	14	sp|P55072|TERA_HUMAN	VCP	0.0040674
	40	8	sp|P23142|FBLN1_HUMAN	FBLN1	0.0104302		40	1	sp|O15145|ARPC3_HUMAN	ARPC3	0.000317864		40	12	sp|P04114|APOB_HUMAN	APOB	0.00348635		40	3	sp|P05543|THBG_HUMAN	SERPINA7	0.00391134		40	14	sp|Q9Y490|TLN1_HUMAN	TLN1	0.0044501		40	13	sp|A6NMY6|AXA2L_HUMAN_contaminant	ANXA2P2	0.00377687
	41	1	sp|O00757|F16P2_HUMAN	FBP2	0.00130378		41	1	sp|P08243|ASNS_HUMAN	ASNS	0.000317864		41	2	sp|P02656|APOC3_HUMAN	APOC3	0.000581058		41	3	sp|P01008|ANT3_HUMAN	SERPINC1	0.00391134		41	13	sp|P07942|LAMB1_HUMAN	LAMB1	0.00413223		41	12	sp|P04114|APOB_HUMAN	APOB	0.00348635
	42	2	sp|P62942|FKB1A_HUMAN	FKBP1A	0.00260756		42	2	sp|O00244|ATOX1_HUMAN	ATOX1	0.000635728		42	1	sp|P05090|APOD_HUMAN	APOD	0.000290529		42	3	sp|P00761|TRYP_PIG	TRYP_PIG	0.00391134		42	13	sp|P00558|PGK1_HUMAN	PGK1	0.00413223		42	12	sp|P13639|EF2_HUMAN	EEF2	0.00348635
	43	1	sp|Q06828|FMOD_HUMAN	FMOD	0.00130378		43	14	sp|P05023|AT1A1_HUMAN	ATP1A1	0.0044501		43	3	sp|P02649|APOE_HUMAN	APOE	0.000871586		43	3	sp|P0CG47|UBB_HUMAN	UBB	0.00391134		43	13	sp|Q9P2B2|FPRP_HUMAN	PTGFRN	0.00413223		43	12	sp|P29966|MARCS_HUMAN	MARCKS	0.00348635
	44	9	sp|P02751|FINC_HUMAN	FN1	0.011734		44	2	sp|P54709|AT1B3_HUMAN	ATP1B3	0.000635728		44	2	sp|P61204|ARF3_HUMAN	ARF3	0.000581058		44	3	sp|O95497|VNN1_HUMAN	VNN1	0.00391134		44	12	sp|P04083|ANXA1_HUMAN	ANXA1	0.00381437		44	12	sp|Q08431|MFGM_HUMAN	MFGE8	0.00348635
	45	1	sp|Q13283|G3BP1_HUMAN	G3BP1	0.00130378		45	6	sp|P20020|AT2B1_HUMAN	ATP2B1	0.00190718		45	4	sp|P18085|ARF4_HUMAN	ARF4	0.00116212		45	2	sp|P62736|ACTA_HUMAN	ACTA2	0.00260756		45	12	sp|P08758|ANXA5_HUMAN	ANXA5	0.00381437		45	12	sp|Q15149|PLEC_HUMAN	PLEC	0.00348635
	46	13	sp|P02774|VTDB_HUMAN	GC	0.0169492		46	4	sp|P23634|AT2B4_HUMAN	ATP2B4	0.00127146		46	1	sp|Q9P2F6|RHG20_HUMAN	ARHGAP20	0.000290529		46	2	sp|P06727|APOA4_HUMAN	APOA4	0.00260756		46	12	sp|P68104|EF1A1_HUMAN	EEF1A1	0.00381437		46	12	sp|P18206|VINC_HUMAN	VCL	0.00348635
	47	1	sp|Q8NBJ4|GOLM1_HUMAN	GOLM1	0.00130378		47	2	sp|P25705|ATPA_HUMAN	ATP5A1	0.000635728		47	2	sp|O15143|ARC1B_HUMAN	ARPC1B	0.000581058		47	2	sp|P02656|APOC3_HUMAN	APOC3	0.00260756		47	12	sp|P35442|TSP2_HUMAN	THBS2	0.00381437		47	11	sp|P01023|A2MG_HUMAN	A2M	0.00319582
	48	4	sp|P06396|GELS_HUMAN	GSN	0.00521512		48	2	sp|P06576|ATPB_HUMAN	ATP5B	0.000635728		48	1	sp|O15145|ARPC3_HUMAN	ARPC3	0.000290529		48	2	sp|P55290|CAD13_HUMAN	CDH13	0.00260756		48	12	sp|P60174|TPIS_HUMAN	TPI1	0.00381437		48	11	sp|O43707|ACTN4_HUMAN	ACTN4	0.00319582
	49	3	sp|P69905|HBA_HUMAN	HBA1	0.00391134		49	1	sp|P27449|VATL_HUMAN	ATP6V0C	0.000317864		49	2	sp|O15511|ARPC5_HUMAN	ARPC5	0.000581058		49	2	sp|P08603|CFAH_HUMAN	CFH	0.00260756		49	12	sp|P04350|TBB4A_HUMAN	TUBB4A	0.00381437		49	11	sp|P08758|ANXA5_HUMAN	ANXA5	0.00319582
	50	1	sp|P02042|HBD_HUMAN	HBD	0.00130378		50	3	sp|P25311|ZA2G_HUMAN	AZGP1	0.000953592		50	2	sp|P31939|PUR9_HUMAN	ATIC	0.000581058		50	2	sp|P12109|CO6A1_HUMAN	COL6A1	0.00260756		50	11	sp|Q09666|AHNK_HUMAN	AHNAK	0.0034965		50	11	sp|P20020|AT2B1_HUMAN	ATP2B1	0.00319582
	51	2	sp|Q04756|HGFA_HUMAN	HGFAC	0.00260756		51	7	sp|P80723|BASP1_HUMAN	BASP1	0.00222505		51	1	sp|Q6DD88|ATLA3_HUMAN	ATL3	0.000290529		51	2	sp|P07339|CATD_HUMAN_contaminant	CTSD	0.00260756		51	11	sp|P53675|CLH2_HUMAN	CLTCL1	0.0034965		51	11	sp|P06733|ENOA_HUMAN	ENO1	0.00319582
	52	1	sp|P51991|ROA3_HUMAN	HNRNPA3	0.00130378		52	5	sp|P21810|PGS1_HUMAN	BGN	0.00158932		52	1	sp|O00244|ATOX1_HUMAN	ATOX1	0.000290529		52	2	sp|P62942|FKB1A_HUMAN	FKBP1A	0.00260756		52	11	sp|P08238|HS90B_HUMAN	HSP90AB1	0.0034965		52	11	sp|P10915|HPLN1_HUMAN	HAPLN1	0.00319582
	53	1	sp|P61978|HNRPK_HUMAN	HNRNPK	0.00130378		53	1	sp|Q13867|BLMH_HUMAN	BLMH	0.000317864		53	9	sp|P05023|AT1A1_HUMAN	ATP1A1	0.00261476		53	2	sp|Q04756|HGFA_HUMAN	HGFAC	0.00260756		53	11	sp|P05556|ITB1_HUMAN	ITGB1	0.0034965		53	11	sp|P98160|PGBM_HUMAN	HSPG2	0.00319582
	54	1	sp|P07900|HS90A_HUMAN	HSP90AA1	0.00130378		54	7	sp|P35613|BASI_HUMAN	BSG	0.00222505		54	2	sp|P54709|AT1B3_HUMAN	ATP1B3	0.000581058		54	2	sp|P24593|IBP5_HUMAN	IGFBP5	0.00260756		54	11	sp|P29966|MARCS_HUMAN	MARCKS	0.0034965		54	11	sp|P02545|LMNA_HUMAN	LMNA	0.00319582
	55	1	sp|O75144|ICOSL_HUMAN	ICOSLG	0.00130378		55	1	sp|Q10588|BST1_HUMAN	BST1	0.000317864		55	11	sp|P20020|AT2B1_HUMAN	ATP2B1	0.00319582		55	2	sp|P20700|LMNB1_HUMAN	LMNB1	0.00260756		55	11	sp|P21589|5NTD_HUMAN	NT5E	0.0034965		55	11	sp|P08253|MMP2_HUMAN	MMP2	0.00319582
	56	3	sp|P01344|IGF2_HUMAN	IGF2	0.00391134		56	1	sp|Q96K17|BT3L4_HUMAN	BTF3L4	0.000317864		56	5	sp|P23634|AT2B4_HUMAN	ATP2B4	0.00145264		56	2	sp|P40925|MDHC_HUMAN	MDH1	0.00260756		56	11	sp|Q15063|POSTN_HUMAN	POSTN	0.0034965		56	11	sp|Q8WUM4|PDC6I_HUMAN	PDCD6IP	0.00319582
	57	5	sp|P18065|IBP2_HUMAN	IGFBP2	0.0065189		57	1	sp|P00736|C1R_HUMAN	C1R	0.000317864		57	1	sp|P25705|ATPA_HUMAN	ATP5A1	0.000290529		57	2	sp|P13591|NCAM1_HUMAN	NCAM1	0.00260756		57	10	sp|P06756|ITAV_HUMAN	ITGAV	0.00317864		57	10	sp|P50990|TCPQ_HUMAN	CCT8	0.00290529
	58	2	sp|P24593|IBP5_HUMAN	IGFBP5	0.00260756		58	4	sp|P01024|CO3_HUMAN	C3	0.00127146		58	4	sp|P06576|ATPB_HUMAN	ATP5B	0.00116212		58	2	sp|Q9UQ80|PA2G4_HUMAN	PA2G4	0.00260756		58	10	sp|P02533|K1C14_HUMAN_contaminant	KRT14	0.00317864		58	10	sp|P22413|ENPP1_HUMAN	ENPP1	0.00290529
	59	1	sp|Q9NPH3|IL1AP_HUMAN	IL1RAP	0.00130378		59	6	sp|P54289|CA2D1_HUMAN	CACNA2D1	0.00190718		59	2	sp|P61769|B2MG_HUMAN	B2M	0.000581058		59	2	sp|P18669|PGAM1_HUMAN	PGAM1	0.00260756		59	10	sp|P11047|LAMC1_HUMAN	LAMC1	0.00317864		59	10	sp|P04899|GNAI2_HUMAN	GNAI2	0.00290529
	60	1	sp|P19827|ITIH1_HUMAN	ITIH1	0.00130378		60	3	sp|Q05682|CALD1_HUMAN	CALD1	0.000953592		60	9	sp|P80723|BASP1_HUMAN	BASP1	0.00261476		60	2	sp|P15259|PGAM2_HUMAN	PGAM2	0.00260756		60	10	sp|Q9NZM1|MYOF_HUMAN	MYOF	0.00317864		60	10	sp|P07900|HS90A_HUMAN	HSP90AA1	0.00290529
	61	7	sp|P19823|ITIH2_HUMAN	ITIH2	0.00912647		61	1	sp|P62158|CALM_HUMAN	CALM1	0.000317864		61	8	sp|P21810|PGS1_HUMAN	BGN	0.00232423		61	2	sp|P35998|PRS7_HUMAN	PSMC2	0.00260756		61	10	sp|Q8WUM4|PDC6I_HUMAN	PDCD6IP	0.00317864		61	10	sp|P11047|LAMC1_HUMAN	LAMC1	0.00290529
	62	1	sp|Q14624|ITIH4_HUMAN	ITIH4	0.00130378		62	1	sp|Q9NZT1|CALL5_HUMAN_contaminant	CALML5	0.000317864		62	2	sp|P13497|BMP1_HUMAN	BMP1	0.000581058		62	2	sp|Q15493|RGN_HUMAN	RGN	0.00260756		62	10	sp|P07093|GDN_HUMAN	SERPINE2	0.00317864		62	10	sp|Q15113|PCOC1_HUMAN	PCOLCE	0.00290529
	63	1	sp|P01042|KNG1_HUMAN	KNG1	0.00130378		63	1	sp|O43852|CALU_HUMAN	CALU	0.000317864		63	6	sp|P35613|BASI_HUMAN	BSG	0.00174317		63	2	sp|Q9H299|SH3L3_HUMAN	SH3BGRL3	0.00260756		63	10	sp|Q01995|TAGL_HUMAN	TAGLN	0.00317864		63	10	sp|P00558|PGK1_HUMAN	PGK1	0.00290529
	64	10	sp|P04264|K2C1_HUMAN_contaminant	KRT1	0.0130378		64	2	sp|Q13554|KCC2B_HUMAN	CAMK2B	0.000635728		64	4	sp|Q10588|BST1_HUMAN	BST1	0.00116212		64	2	sp|P04278|SHBG_HUMAN	SHBG	0.00260756		64	10	sp|P00761|TRYP_PIG	TRYP_PIG	0.00317864		64	10	sp|Q15582|BGH3_HUMAN	TGFBI	0.00290529
	65	4	sp|P13645|K1C10_HUMAN_contaminant	KRT10	0.00521512		65	1	sp|Q86VP6|CAND1_HUMAN	CAND1	0.000317864		65	2	sp|Q9Y224|CN166_HUMAN	C14orf166	0.000581058		65	2	sp|P09486|SPRC_HUMAN	SPARC	0.00260756		65	9	sp|O43707|ACTN4_HUMAN	ACTN4	0.00286078		65	10	sp|P00761|TRYP_PIG	TRYP_PIG	0.00290529
	66	1	sp|P08779|K1C16_HUMAN_contaminant	KRT16	0.00130378		66	1	sp|P27824|CALX_HUMAN	CANX	0.000317864		66	2	sp|P00736|C1R_HUMAN	C1R	0.000581058		66	2	sp|P10451|OSTP_HUMAN	SPP1	0.00260756		66	9	sp|P13639|EF2_HUMAN	EEF2	0.00286078		66	9	sp|P62736|ACTA_HUMAN	ACTA2	0.00261476
	67	3	sp|P35908|K22E_HUMAN_contaminant	KRT2	0.00391134		67	3	sp|Q01518|CAP1_HUMAN	CAP1	0.000953592		67	5	sp|P01024|CO3_HUMAN	C3	0.00145264		67	1	sp|Q13740|CD166_HUMAN	ALCAM	0.00130378		67	9	sp|P22413|ENPP1_HUMAN	ENPP1	0.00286078		67	9	sp|O00468|AGRIN_HUMAN	AGRN	0.00261476
	68	1	sp|P02538|K2C6A_HUMAN_contaminant	KRT6A	0.00130378		68	3	sp|P17655|CAN2_HUMAN	CAPN2	0.000953592		68	1	sp|P02748|CO9_HUMAN	C9	0.000290529		68	1	sp|P02647|APOA1_HUMAN	APOA1	0.00130378		68	9	sp|P10915|HPLN1_HUMAN	HAPLN1	0.00286078		68	9	sp|P05023|AT1A1_HUMAN	ATP1A1	0.00261476
	69	7	sp|P35527|K1C9_HUMAN_contaminant	KRT9	0.00912647		69	2	sp|P04632|CPNS1_HUMAN	CAPNS1	0.000635728		69	9	sp|P54289|CA2D1_HUMAN	CACNA2D1	0.00261476		69	1	sp|P02748|CO9_HUMAN	C9	0.00130378		69	9	sp|P07900|HS90A_HUMAN	HSP90AA1	0.00286078		69	9	sp|P80723|BASP1_HUMAN	BASP1	0.00261476
	70	1	sp|O00515|LAD1_HUMAN	LAD1	0.00130378		70	1	sp|P47755|CAZA2_HUMAN	CAPZA2	0.000317864		70	2	sp|Q05682|CALD1_HUMAN	CALD1	0.000581058		70	1	sp|P16070|CD44_HUMAN	CD44	0.00130378		70	9	sp|P11021|GRP78_HUMAN	HSPA5	0.00286078		70	9	sp|P54289|CA2D1_HUMAN	CACNA2D1	0.00261476
	71	1	sp|P07195|LDHB_HUMAN	LDHB	0.00130378		71	1	sp|P47756|CAPZB_HUMAN	CAPZB	0.000317864		71	3	sp|P62158|CALM_HUMAN	CALM1	0.000871586		71	1	sp|P00746|CFAD_HUMAN	CFD	0.00130378		71	9	sp|P17301|ITA2_HUMAN	ITGA2	0.00286078		71	9	sp|P53621|COPA_HUMAN	COPA	0.00261476
	72	2	sp|P20700|LMNB1_HUMAN	LMNB1	0.00260756		72	2	sp|P31944|CASPE_HUMAN_contaminant	CASP14	0.000635728		72	1	sp|Q9NZT1|CALL5_HUMAN_contaminant	CALML5	0.000290529		72	1	sp|P05156|CFAI_HUMAN	CFI	0.00130378		72	9	sp|Q7Z794|K2C1B_HUMAN_contaminant	KRT77	0.00286078		72	9	sp|P68104|EF1A1_HUMAN	EEF1A1	0.00261476
	73	1	##sp|Q07954|LRP1_HUMAN	##LRP1	0.00130378		73	2	sp|P78371|TCPB_HUMAN	CCT2	0.000635728		73	1	sp|P27797|CALR_HUMAN	CALR	0.000290529		73	1	sp|Q8IUL8|CILP2_HUMAN	CILP2	0.00130378		73	8	sp|P62736|ACTA_HUMAN	ACTA2	0.00254291		73	9	sp|P17302|CXA1_HUMAN	GJA1	0.00261476
	74	1	sp|P09960|LKHA4_HUMAN	LTA4H	0.00130378		74	6	sp|P49368|TCPG_HUMAN	CCT3	0.00190718		74	3	sp|O43852|CALU_HUMAN	CALU	0.000871586		74	1	sp|P12107|COBA1_HUMAN	COL11A1	0.00130378		74	8	sp|P50990|TCPQ_HUMAN	CCT8	0.00254291		74	9	sp|P11021|GRP78_HUMAN	HSPA5	0.00261476
	75	1	sp|Q14766|LTBP1_HUMAN	LTBP1	0.00130378		75	2	sp|P50991|TCPD_HUMAN	CCT4	0.000635728		75	1	sp|Q13554|KCC2B_HUMAN	CAMK2B	0.000290529		75	1	sp|P02458|CO2A1_HUMAN	COL2A1	0.00130378		75	8	sp|Q6YHK3|CD109_HUMAN	CD109	0.00254291		75	9	sp|P02533|K1C14_HUMAN_contaminant	KRT14	0.00261476
	76	3	sp|P02788|TRFL_HUMAN	LTF	0.00391134		76	2	sp|P48643|TCPE_HUMAN	CCT5	0.000635728		76	1	sp|Q13557|KCC2D_HUMAN	CAMK2D	0.000290529		76	1	sp|P20849|CO9A1_HUMAN	COL9A1	0.00130378		76	8	sp|Q12884|SEPR_HUMAN	FAP	0.00254291		76	9	sp|P00338|LDHA_HUMAN	LDHA	0.00261476
	77	1	sp|P51884|LUM_HUMAN	LUM	0.00130378		77	6	sp|P40227|TCPZ_HUMAN	CCT6A	0.00190718		77	1	sp|Q86VP6|CAND1_HUMAN	CAND1	0.000290529		77	1	sp|O60888|CUTA_HUMAN	CUTA	0.00130378		77	8	sp|P02774|VTDB_HUMAN	GC	0.00254291		77	9	sp|Q15063|POSTN_HUMAN	POSTN	0.00261476
	78	1	sp|P29966|MARCS_HUMAN	MARCKS	0.00130378		78	4	sp|Q99832|TCPH_HUMAN	CCT7	0.00127146		78	2	sp|P27824|CALX_HUMAN	CANX	0.000581058		78	1	sp|Q14118|DAG1_HUMAN	DAG1	0.00130378		78	8	sp|Q92896|GSLG1_HUMAN	GLG1	0.00254291		78	9	sp|Q01995|TAGL_HUMAN	TAGLN	0.00261476
	79	2	sp|P40925|MDHC_HUMAN	MDH1	0.00260756		79	8	sp|P50990|TCPQ_HUMAN	CCT8	0.00254291		79	3	sp|Q01518|CAP1_HUMAN	CAP1	0.000871586		79	1	sp|Q8TEA8|DTD1_HUMAN	DTD1	0.00130378		79	8	sp|P62805|H4_HUMAN	HIST1H4A	0.00254291		79	9	sp|P07437|TBB5_HUMAN	TUBB	0.00261476
	80	1	sp|P26927|HGFL_HUMAN	MST1	0.00130378		80	8	sp|Q6YHK3|CD109_HUMAN	CD109	0.00254291		80	2	sp|P40121|CAPG_HUMAN	CAPG	0.000581058		80	1	sp|Q12805|FBLN3_HUMAN	EFEMP1	0.00130378		80	8	sp|Q5T749|KPRP_HUMAN_contaminant	KPRP	0.00254291		80	9	sp|P27348|1433T_HUMAN	YWHAQ	0.00261476
	81	1	sp|P02795|MT2_HUMAN	MT2A	0.00130378		81	3	sp|Q5ZPR3|CD276_HUMAN	CD276	0.000953592		81	2	sp|P17655|CAN2_HUMAN	CAPN2	0.000581058		81	1	sp|P00740|FA9_HUMAN	F9	0.00130378		81	8	sp|P08779|K1C16_HUMAN_contaminant	KRT16	0.00254291		81	8	sp|P12814|ACTN1_HUMAN	ACTN1	0.00232423
	82	1	sp|P54920|SNAA_HUMAN	NAPA	0.00130378		82	6	sp|P16070|CD44_HUMAN	CD44	0.00190718		82	1	sp|P04632|CPNS1_HUMAN	CAPNS1	0.000290529		82	1	sp|O00757|F16P2_HUMAN	FBP2	0.00130378		82	8	sp|P26038|MOES_HUMAN	MSN	0.00254291		82	8	sp|P04075|ALDOA_HUMAN	ALDOA	0.00232423
	83	2	sp|P13591|NCAM1_HUMAN	NCAM1	0.00260756		83	3	sp|P13987|CD59_HUMAN	CD59	0.000953592		83	1	sp|P52907|CAZA1_HUMAN	CAPZA1	0.000290529		83	1	sp|Q06828|FMOD_HUMAN	FMOD	0.00130378		83	8	sp|P08195|4F2_HUMAN	SLC3A2	0.00254291		83	8	sp|P15144|AMPN_HUMAN	ANPEP	0.00232423
	84	1	sp|P61970|NTF2_HUMAN	NUTF2	0.00130378		84	3	sp|P08962|CD63_HUMAN	CD63	0.000953592		84	1	sp|P47755|CAZA2_HUMAN	CAPZA2	0.000290529		84	1	sp|Q13283|G3BP1_HUMAN	G3BP1	0.00130378		84	8	sp|P18206|VINC_HUMAN	VCL	0.00254291		84	8	sp|P21810|PGS1_HUMAN	BGN	0.00232423
	85	2	sp|Q9UQ80|PA2G4_HUMAN	PA2G4	0.00260756		85	4	sp|P60033|CD81_HUMAN	CD81	0.00127146		85	2	sp|P47756|CAPZB_HUMAN	CAPZB	0.000581058		85	1	sp|Q8NBJ4|GOLM1_HUMAN	GOLM1	0.00130378		85	8	sp|O75083|WDR1_HUMAN	WDR1	0.00254291		85	8	sp|Q9Y696|CLIC4_HUMAN	CLIC4	0.00232423
	86	1	sp|P11940|PABP1_HUMAN	PABPC1	0.00130378		86	4	sp|P14209|CD99_HUMAN	CD99	0.00127146		86	3	sp|P31944|CASPE_HUMAN_contaminant	CASP14	0.000871586		86	1	sp|P02042|HBD_HUMAN	HBD	0.00130378		86	7	sp|P01023|A2MG_HUMAN	A2M	0.00222505		86	8	sp|P05997|CO5A2_HUMAN	COL5A2	0.00232423
	87	1	sp|Q99497|PARK7_HUMAN	PARK7	0.00130378		87	1	sp|P60953|CDC42_HUMAN	CDC42	0.000317864		87	5	sp|P78371|TCPB_HUMAN	CCT2	0.00145264		87	1	sp|P51991|ROA3_HUMAN	HNRNPA3	0.00130378		87	7	sp|P04075|ALDOA_HUMAN	ALDOA	0.00222505		87	8	sp|Q14315|FLNC_HUMAN	FLNC	0.00232423
	88	1	sp|Q13442|HAP28_HUMAN	PDAP1	0.00130378		88	1	sp|P55290|CAD13_HUMAN	CDH13	0.000317864		88	4	sp|P49368|TCPG_HUMAN	CCT3	0.00116212		88	1	sp|P61978|HNRPK_HUMAN	HNRNPK	0.00130378		88	7	sp|P04114|APOB_HUMAN	APOB	0.00222505		88	8	sp|P06756|ITAV_HUMAN	ITGAV	0.00232423
	89	2	sp|P18669|PGAM1_HUMAN	PGAM1	0.00260756		89	3	sp|Q15517|CDSN_HUMAN	CDSN	0.000953592		89	2	sp|P48643|TCPE_HUMAN	CCT5	0.000581058		89	1	sp|P07900|HS90A_HUMAN	HSP90AA1	0.00130378		89	7	sp|P80723|BASP1_HUMAN	BASP1	0.00222505		89	8	sp|Q04695|K1C17_HUMAN_contaminant	KRT17	0.00232423
	90	2	sp|P15259|PGAM2_HUMAN	PGAM2	0.00260756		90	7	sp|P23528|COF1_HUMAN	CFL1	0.00222505		90	6	sp|P40227|TCPZ_HUMAN	CCT6A	0.00174317		90	1	sp|O75144|ICOSL_HUMAN	ICOSLG	0.00130378		90	7	sp|P35613|BASI_HUMAN	BSG	0.00222505		90	8	sp|P13647|K2C5_HUMAN_contaminant	KRT5	0.00232423
	91	3	sp|P00747|PLMN_HUMAN	PLG	0.00391134		91	1	sp|Q9H444|CHM4B_HUMAN	CHMP4B	0.000317864		91	5	sp|Q99832|TCPH_HUMAN	CCT7	0.00145264		91	1	sp|Q9NPH3|IL1AP_HUMAN	IL1RAP	0.00130378		91	7	sp|P23528|COF1_HUMAN	CFL1	0.00222505		91	8	sp|Q16363|LAMA4_HUMAN	LAMA4	0.00232423
	92	5	sp|Q15063|POSTN_HUMAN	POSTN	0.0065189		92	6	sp|P05452|TETN_HUMAN	CLEC3B	0.00190718		92	10	sp|P50990|TCPQ_HUMAN	CCT8	0.00290529		92	1	sp|P19827|ITIH1_HUMAN	ITIH1	0.00130378		92	7	sp|P35221|CTNA1_HUMAN	CTNNA1	0.00222505		92	8	sp|Q08380|LG3BP_HUMAN	LGALS3BP	0.00232423
	93	3	sp|A5A3E0|POTEF_HUMAN	POTEF	0.00391134		93	4	sp|O00299|CLIC1_HUMAN	CLIC1	0.00127146		93	6	sp|Q6YHK3|CD109_HUMAN	CD109	0.00174317		93	1	sp|Q14624|ITIH4_HUMAN	ITIH4	0.00130378		93	7	sp|P35555|FBN1_HUMAN	FBN1	0.00222505		93	8	sp|P21589|5NTD_HUMAN	NT5E	0.00232423
	94	4	sp|P62937|PPIA_HUMAN	PPIA	0.00521512		94	4	sp|Q9Y696|CLIC4_HUMAN	CLIC4	0.00127146		94	4	sp|P16070|CD44_HUMAN	CD44	0.00116212		94	1	sp|P01042|KNG1_HUMAN	KNG1	0.00130378		94	7	sp|P04899|GNAI2_HUMAN	GNAI2	0.00222505		94	8	sp|P07093|GDN_HUMAN	SERPINE2	0.00232423
	95	2	sp|P35998|PRS7_HUMAN	PSMC2	0.00260756		95	2	sp|P09496-2|CLCA_HUMAN	CLTA	0.000635728		95	3	sp|P13987|CD59_HUMAN	CD59	0.000871586		95	1	sp|P08779|K1C16_HUMAN_contaminant	KRT16	0.00130378		95	7	sp|P01891|1A68_HUMAN	HLA-A	0.00222505		95	8	sp|P08195|4F2_HUMAN	SLC3A2	0.00232423
	96	1	sp|P20742|PZP_HUMAN	PZP	0.00130378		96	35	sp|Q00610|CLH1_HUMAN	CLTC	0.0111252		96	2	sp|P08962|CD63_HUMAN	CD63	0.000581058		96	1	sp|P02538|K2C6A_HUMAN_contaminant	KRT6A	0.00130378		96	7	sp|Q92743|HTRA1_HUMAN	HTRA1	0.00222505		96	8	sp|P60174|TPIS_HUMAN	TPI1	0.00232423
	97	1	sp|P61026|RAB10_HUMAN	RAB10	0.00130378		97	11	sp|P53675|CLH2_HUMAN	CLTCL1	0.0034965		97	4	sp|P60033|CD81_HUMAN	CD81	0.00116212		97	1	sp|O00515|LAD1_HUMAN	LAD1	0.00130378		97	7	sp|Q04695|K1C17_HUMAN_contaminant	KRT17	0.00222505		97	7	sp|P07355|ANXA2_HUMAN	ANXA2	0.0020337
	98	1	sp|P43487|RANG_HUMAN	RANBP1	0.00130378		98	1	sp|P10909|CLUS_HUMAN	CLU	0.000317864		98	1	sp|P21926|CD9_HUMAN	CD9	0.000290529		98	1	sp|P07195|LDHB_HUMAN	LDHB	0.00130378		98	7	sp|P05787|K2C8_HUMAN_contaminant	KRT8	0.00222505		98	7	sp|P05452|TETN_HUMAN	CLEC3B	0.0020337
	99	1	sp|P02753|RET4_HUMAN	RBP4	0.00130378		99	1	sp|Q99439|CNN2_HUMAN	CNN2	0.000317864		99	1	tr|H7C2F2|H7C2F2_HUMAN	CD99	0.000290529		99	1	##sp|Q07954|LRP1_HUMAN	##LRP1	0.00130378		99	7	sp|Q16363|LAMA4_HUMAN	LAMA4	0.00222505		99	7	sp|P53675|CLH2_HUMAN	CLTCL1	0.0020337
	100	1	sp|Q96D15|RCN3_HUMAN	RCN3	0.00130378		100	1	sp|Q15417|CNN3_HUMAN	CNN3	0.000317864		100	2	sp|P60953|CDC42_HUMAN	CDC42	0.000581058		100	1	sp|P09960|LKHA4_HUMAN	LTA4H	0.00130378		100	7	sp|P02545|LMNA_HUMAN	LMNA	0.00222505		100	7	sp|P20908|CO5A1_HUMAN	COL5A1	0.0020337
	101	2	sp|Q15493|RGN_HUMAN	RGN	0.00260756		101	4	sp|P09543|CN37_HUMAN	CNP	0.00127146		101	4	sp|P55290|CAD13_HUMAN	CDH13	0.00116212		101	1	sp|Q14766|LTBP1_HUMAN	LTBP1	0.00130378		101	7	sp|P62937|PPIA_HUMAN	PPIA	0.00222505		101	7	sp|O95865|DDAH2_HUMAN	DDAH2	0.0020337
	102	1	sp|P62269|RS18_HUMAN	RPS18	0.00130378		102	1	sp|Q12860|CNTN1_HUMAN	CNTN1	0.000317864		102	1	sp|P55285|CADH6_HUMAN	CDH6	0.000290529		102	1	sp|P51884|LUM_HUMAN	LUM	0.00130378		102	7	sp|Q99460|PSMD1_HUMAN	PSMD1	0.00222505		102	7	sp|P02774|VTDB_HUMAN	GC	0.0020337
	103	1	sp|Q9HCY8|S10AE_HUMAN	S100A14	0.00130378		103	28	sp|Q99715|COCA1_HUMAN	COL12A1	0.00890019		103	1	sp|Q15517|CDSN_HUMAN	CDSN	0.000290529		103	1	sp|P29966|MARCS_HUMAN	MARCKS	0.00130378		103	7	sp|P26022|PTX3_HUMAN	PTX3	0.00222505		103	7	sp|P62805|H4_HUMAN	HIST1H4A	0.0020337
	104	1	sp|Q9UK55|ZPI_HUMAN	SERPINA10	0.00130378		104	2	sp|P39059|COFA1_HUMAN	COL15A1	0.000635728		104	1	sp|P08603|CFAH_HUMAN	CFH	0.000290529		104	1	sp|P26927|HGFL_HUMAN	MST1	0.00130378		104	7	sp|P17987|TCPA_HUMAN	TCP1	0.00222505		104	7	sp|P01891|1A68_HUMAN	HLA-A	0.0020337
	105	3	sp|P05543|THBG_HUMAN	SERPINA7	0.00391134		105	63	sp|P02452|CO1A1_HUMAN	COL1A1	0.0200254		105	1	sp|P05156|CFAI_HUMAN	CFI	0.000290529		105	1	sp|P02795|MT2_HUMAN	MT2A	0.00130378		105	7	sp|Q15582|BGH3_HUMAN	TGFBI	0.00222505		105	7	sp|P08238|HS90B_HUMAN	HSP90AB1	0.0020337
	106	3	sp|P01008|ANT3_HUMAN	SERPINC1	0.00391134		106	57	sp|P08123|CO1A2_HUMAN	COL1A2	0.0181182		106	5	sp|P23528|COF1_HUMAN	CFL1	0.00145264		106	1	sp|P54920|SNAA_HUMAN	NAPA	0.00130378		106	7	sp|P07437|TBB5_HUMAN	TUBB	0.00222505		106	7	sp|P46940|IQGA1_HUMAN	IQGAP1	0.0020337
	107	8	sp|P36955|PEDF_HUMAN	SERPINF1	0.0104302		107	21	sp|P02461|CO3A1_HUMAN	COL3A1	0.00667514		107	1	sp|Q9H444|CHM4B_HUMAN	CHMP4B	0.000290529		107	1	sp|P61970|NTF2_HUMAN	NUTF2	0.00130378		107	7	sp|P62258|1433E_HUMAN	YWHAE	0.00222505		107	7	sp|P33176|KINH_HUMAN	KIF5B	0.0020337
	108	1	sp|P08697|A2AP_HUMAN	SERPINF2	0.00130378		108	3	sp|P20908|CO5A1_HUMAN	COL5A1	0.000953592		108	7	sp|P05452|TETN_HUMAN	CLEC3B	0.0020337		108	1	sp|P11940|PABP1_HUMAN	PABPC1	0.00130378		108	6	sp|P50995|ANX11_HUMAN	ANXA11	0.00190718		108	7	sp|P26038|MOES_HUMAN	MSN	0.0020337
	109	1	sp|O75830|SPI2_HUMAN	SERPINI2	0.00130378		109	2	sp|P05997|CO5A2_HUMAN	COL5A2	0.000635728		109	5	sp|O00299|CLIC1_HUMAN	CLIC1	0.00145264		109	1	sp|Q99497|PARK7_HUMAN	PARK7	0.00130378		109	6	sp|P20020|AT2B1_HUMAN	ATP2B1	0.00190718		109	7	sp|Q14112|NID2_HUMAN	NID2	0.0020337
	110	1	sp|P31947|1433S_HUMAN	SFN	0.00130378		110	19	sp|P12109|CO6A1_HUMAN	COL6A1	0.00603942		110	8	sp|Q9Y696|CLIC4_HUMAN	CLIC4	0.00232423		110	1	sp|Q13442|HAP28_HUMAN	PDAP1	0.00130378		110	6	sp|P54289|CA2D1_HUMAN	CACNA2D1	0.00190718		110	7	sp|Q92626|PXDN_HUMAN	PXDN	0.0020337
	111	2	sp|Q9H299|SH3L3_HUMAN	SH3BGRL3	0.00260756		111	15	sp|P12110|CO6A2_HUMAN	COL6A2	0.00476796		111	2	sp|P09496-2|CLCA_HUMAN	CLTA	0.000581058		111	1	sp|P20742|PZP_HUMAN	PZP	0.00130378		111	6	sp|P49368|TCPG_HUMAN	CCT3	0.00190718		111	7	sp|P05388|RLA0_HUMAN	RPLP0	0.0020337
	112	2	sp|P04278|SHBG_HUMAN	SHBG	0.00260756		112	102	sp|P12111|CO6A3_HUMAN	COL6A3	0.0324221		112	34	sp|Q00610|CLH1_HUMAN	CLTC	0.00987798		112	1	sp|P61026|RAB10_HUMAN	RAB10	0.00130378		112	6	sp|P40227|TCPZ_HUMAN	CCT6A	0.00190718		112	7	sp|P08865|RSSA_HUMAN	RPSA	0.0020337
	113	1	sp|P00441|SODC_HUMAN	SOD1	0.00130378		113	5	sp|P49747|COMP_HUMAN	COMP	0.00158932		113	7	sp|P53675|CLH2_HUMAN	CLTCL1	0.0020337		113	1	sp|P43487|RANG_HUMAN	RANBP1	0.00130378		113	6	sp|P16070|CD44_HUMAN	CD44	0.00190718		113	7	sp|P24821|TENA_HUMAN	TNC	0.0020337
	114	2	sp|P09486|SPRC_HUMAN	SPARC	0.00260756		114	2	sp|P53621|COPA_HUMAN	COPA	0.000635728		114	2	sp|P10909|CLUS_HUMAN	CLU	0.000581058		114	1	sp|P02753|RET4_HUMAN	RBP4	0.00130378		114	6	sp|P05452|TETN_HUMAN	CLEC3B	0.00190718		114	7	sp|O60701|UGDH_HUMAN	UGDH	0.0020337
	115	2	sp|P10451|OSTP_HUMAN	SPP1	0.00260756		115	1	sp|Q99829|CPNE1_HUMAN	CPNE1	0.000317864		115	2	sp|Q99439|CNN2_HUMAN	CNN2	0.000581058		115	1	sp|Q96D15|RCN3_HUMAN	RCN3	0.00130378		115	6	sp|P60842|IF4A1_HUMAN	EIF4A1	0.00190718		115	7	sp|P62258|1433E_HUMAN	YWHAE	0.0020337
	116	5	sp|P07996|TSP1_HUMAN	THBS1	0.0065189		116	1	sp|O75131|CPNE3_HUMAN	CPNE3	0.000317864		116	3	sp|P09543|CN37_HUMAN	CNP	0.000871586		116	1	sp|P62269|RS18_HUMAN	RPS18	0.00130378		116	6	sp|P17302|CXA1_HUMAN	GJA1	0.00190718		116	6	sp|Q13740|CD166_HUMAN	ALCAM	0.00174317
	117	6	sp|P35443|TSP4_HUMAN	THBS4	0.00782269		117	1	sp|P52943|CRIP2_HUMAN	CRIP2	0.000317864		117	3	sp|P12107|COBA1_HUMAN	COL11A1	0.000871586		117	1	sp|Q9HCY8|S10AE_HUMAN	S100A14	0.00130378		117	6	sp|P62873|GBB1_HUMAN	GNB1	0.00190718		117	6	sp|P35613|BASI_HUMAN	BSG	0.00174317
	118	1	sp|P60174|TPIS_HUMAN	TPI1	0.00130378		118	1	sp|P67870|CSK2B_HUMAN	CSNK2B	0.000317864		118	75	sp|Q99715|COCA1_HUMAN	COL12A1	0.0217897		118	1	sp|Q9UK55|ZPI_HUMAN	SERPINA10	0.00130378		118	6	sp|P06396|GELS_HUMAN	GSN	0.00190718		118	6	sp|P40227|TCPZ_HUMAN	CCT6A	0.00174317
	119	1	sp|P67936|TPM4_HUMAN	TPM4	0.00130378		119	1	sp|P21291|CSRP1_HUMAN	CSRP1	0.000317864		119	83	sp|P02452|CO1A1_HUMAN	COL1A1	0.0241139		119	1	sp|P08697|A2AP_HUMAN	SERPINF2	0.00130378		119	6	sp|O60814|H2B1K_HUMAN	HIST1H2BK	0.00190718		119	6	sp|Q6YHK3|CD109_HUMAN	CD109	0.00174317
	120	1	sp|Q9Y2L5|TPPC8_HUMAN	TRAPPC8	0.00130378		120	1	sp|P01040|CYTA_HUMAN_contaminant	CSTA	0.000317864		120	67	sp|P08123|CO1A2_HUMAN	COL1A2	0.0194654		120	1	sp|O75830|SPI2_HUMAN	SERPINI2	0.00130378		120	6	sp|P08253|MMP2_HUMAN	MMP2	0.00190718		120	6	sp|Q92896|GSLG1_HUMAN	GLG1	0.00174317
	121	3	sp|P00761|TRYP_PIG	TRYP_PIG	0.00391134		121	7	sp|P35221|CTNA1_HUMAN	CTNNA1	0.00222505		121	2	sp|P02458|CO2A1_HUMAN	COL2A1	0.000581058		121	1	sp|P31947|1433S_HUMAN	SFN	0.00130378		121	6	sp|Q9UKK3|PARP4_HUMAN	PARP4	0.00190718		121	6	sp|P63244|GBLP_HUMAN	GNB2L1	0.00174317
	122	1	sp|P10599|THIO_HUMAN	TXN	0.00130378		122	3	sp|P35222|CTNB1_HUMAN	CTNNB1	0.000953592		122	43	sp|P02461|CO3A1_HUMAN	COL3A1	0.0124927		122	1	sp|P00441|SODC_HUMAN	SOD1	0.00130378		122	6	sp|Q15149|PLEC_HUMAN	PLEC	0.00190718		122	6	sp|P08107|HSP71_HUMAN	HSPA1A	0.00174317
	123	3	sp|P0CG47|UBB_HUMAN	UBB	0.00391134		123	2	sp|P07339|CATD_HUMAN_contaminant	CTSD	0.000635728		123	7	sp|P20908|CO5A1_HUMAN	COL5A1	0.0020337		123	1	sp|P60174|TPIS_HUMAN	TPI1	0.00130378		123	6	sp|P84095|RHOG_HUMAN	RHOG	0.00190718		123	6	sp|P08779|K1C16_HUMAN_contaminant	KRT16	0.00174317
	124	7	sp|P18206|VINC_HUMAN	VCL	0.00912647		124	1	sp|P14868|SYDC_HUMAN	DARS	0.000317864		124	8	sp|P05997|CO5A2_HUMAN	COL5A2	0.00232423		124	1	sp|P67936|TPM4_HUMAN	TPM4	0.00130378		124	6	sp|P05387|RLA2_HUMAN	RPLP2	0.00190718		124	6	sp|P07942|LAMB1_HUMAN	LAMB1	0.00174317
	125	3	sp|O95497|VNN1_HUMAN	VNN1	0.00391134		125	1	sp|P81605|DCD_HUMAN_contaminant	DCD	0.000317864		125	18	sp|P12109|CO6A1_HUMAN	COL6A1	0.00522952		125	1	sp|Q9Y2L5|TPPC8_HUMAN	TRAPPC8	0.00130378		125	6	sp|P35443|TSP4_HUMAN	THBS4	0.00190718		125	6	sp|P07737|PROF1_HUMAN	PFN1	0.00174317
	126	1	sp|P04004|VTNC_HUMAN	VTN	0.00130378		126	3	sp|O95865|DDAH2_HUMAN	DDAH2	0.000953592		126	20	sp|P12110|CO6A2_HUMAN	COL6A2	0.00581058		126	1	sp|P10599|THIO_HUMAN	TXN	0.00130378		126	6	sp|P27348|1433T_HUMAN	YWHAQ	0.00190718		126	6	sp|O43175|SERA_HUMAN	PHGDH	0.00174317
	127	8	sp|P67809|YBOX1_HUMAN	YBX1	0.0104302		127	1	sp|Q16832|DDR2_HUMAN	DDR2	0.000317864		127	89	sp|P12111|CO6A3_HUMAN	COL6A3	0.0258571		127	1	sp|P04004|VTNC_HUMAN	VTN	0.00130378		127	5	sp|P12814|ACTN1_HUMAN	ACTN1	0.00158932		127	6	sp|P00747|PLMN_HUMAN	PLG	0.00174317
	128	1	sp|P63104|1433Z_HUMAN	YWHAZ	0.00130378		128	3	sp|Q9Y315|DEOC_HUMAN	DERA	0.000953592		128	4	sp|P49747|COMP_HUMAN	COMP	0.00116212		128	1	sp|P63104|1433Z_HUMAN	YWHAZ	0.00130378		128	5	sp|P07355|ANXA2_HUMAN	ANXA2	0.00158932		128	6	sp|O00469|PLOD2_HUMAN	PLOD2	0.00174317
							129	1	sp|Q9UGM3|DMBT1_HUMAN	DMBT1	0.000317864		129	9	sp|P53621|COPA_HUMAN	COPA	0.00261476								129	5	sp|P21810|PGS1_HUMAN	BGN	0.00158932		129	6	sp|O15031|PLXB2_HUMAN	PLXNB2	0.00174317
							130	1	sp|Q9H3Z4|DNJC5_HUMAN	DNAJC5	0.000317864		130	1	sp|P35606|COPB2_HUMAN	COPB2	0.000290529								130	5	sp|P49747|COMP_HUMAN	COMP	0.00158932		130	6	sp|P62937|PPIA_HUMAN	PPIA	0.00174317
							131	2	sp|Q16555|DPYL2_HUMAN	DPYSL2	0.000635728		131	1	sp|P61201|CSN2_HUMAN	COPS2	0.000290529								131	5	sp|Q9H4M9|EHD1_HUMAN	EHD1	0.00158932		131	6	sp|Q9P2B2|FPRP_HUMAN	PTGFRN	0.00174317
							132	1	sp|Q14195|DPYL3_HUMAN	DPYSL3	0.000317864		132	1	sp|O75131|CPNE3_HUMAN	CPNE3	0.000290529								132	5	sp|Q9NZN4|EHD2_HUMAN	EHD2	0.00158932		132	6	sp|Q13308|PTK7_HUMAN	PTK7	0.00174317
							133	4	sp|Q02413|DSG1_HUMAN_contaminant	DSG1	0.00127146		133	1	sp|P29373|RABP2_HUMAN	CRABP2	0.000290529								133	5	sp|Q14315|FLNC_HUMAN	FLNC	0.00158932		133	6	sp|P26022|PTX3_HUMAN	PTX3	0.00174317
							134	4	sp|P15924|DESP_HUMAN_contaminant	DSP	0.00127146		134	1	sp|P55060|XPO2_HUMAN	CSE1L	0.000290529								134	5	sp|P08107|HSP71_HUMAN	HSPA1A	0.00158932		134	6	sp|P84095|RHOG_HUMAN	RHOG	0.00174317
							135	1	sp|P60981|DEST_HUMAN	DSTN	0.000317864		135	2	sp|P67870|CSK2B_HUMAN	CSNK2B	0.000581058								135	5	sp|P46940|IQGA1_HUMAN	IQGAP1	0.00158932		135	6	sp|P15880|RS2_HUMAN	RPS2	0.00174317
							136	16	sp|Q14204|DYHC1_HUMAN	DYNC1H1	0.00508582		136	4	sp|P21291|CSRP1_HUMAN	CSRP1	0.00116212								136	5	sp|P00338|LDHA_HUMAN	LDHA	0.00158932		136	6	sp|P61247|RS3A_HUMAN	RPS3A	0.00174317
							137	2	sp|P63167|DYL1_HUMAN	DYNLL1	0.000635728		137	1	sp|P01040|CYTA_HUMAN_contaminant	CSTA	0.000290529								137	5	sp|O14786|NRP1_HUMAN	NRP1	0.00158932		137	6	sp|O00560|SDCB1_HUMAN	SDCBP	0.00174317
							138	35	sp|O43854|EDIL3_HUMAN	EDIL3	0.0111252		138	4	sp|P35221|CTNA1_HUMAN	CTNNA1	0.00116212								138	5	sp|Q15113|PCOC1_HUMAN	PCOLCE	0.00158932		138	6	sp|P09486|SPRC_HUMAN	SPARC	0.00174317
							139	12	sp|P68104|EF1A1_HUMAN	EEF1A1	0.00381437		139	2	sp|P26232|CTNA2_HUMAN	CTNNA2	0.000581058								139	5	sp|P07737|PROF1_HUMAN	PFN1	0.00158932		139	6	sp|P29144|TPP2_HUMAN	TPP2	0.00174317
							140	1	sp|P24534|EF1B_HUMAN	EEF1B2	0.000317864		140	3	sp|P35222|CTNB1_HUMAN	CTNNB1	0.000871586								140	5	sp|Q03405|UPAR_HUMAN	PLAUR	0.00158932		140	6	sp|P04350|TBB4A_HUMAN	TUBB4A	0.00174317
							141	4	sp|P26641|EF1G_HUMAN	EEF1G	0.00127146		141	2	sp|P14868|SYDC_HUMAN	DARS	0.000581058								141	5	sp|A5A3E0|POTEF_HUMAN	POTEF	0.00158932		141	5	sp|P50995|ANX11_HUMAN	ANXA11	0.00145264
							142	9	sp|P13639|EF2_HUMAN	EEF2	0.00286078		142	2	sp|P81605|DCD_HUMAN_contaminant	DCD	0.000581058								142	5	sp|Q92626|PXDN_HUMAN	PXDN	0.00158932		142	5	sp|P23634|AT2B4_HUMAN	ATP2B4	0.00145264
							143	1	sp|Q12805|FBLN3_HUMAN	EFEMP1	0.000317864		143	1	sp|P07585|PGS2_HUMAN	DCN	0.000290529								143	5	sp|Q14699|RFTN1_HUMAN	RFTN1	0.00158932		143	5	sp|P01024|CO3_HUMAN	C3	0.00145264
							144	1	sp|O95967|FBLN4_HUMAN	EFEMP2	0.000317864		144	7	sp|O95865|DDAH2_HUMAN	DDAH2	0.0020337								144	5	sp|P05388|RLA0_HUMAN	RPLP0	0.00158932		144	5	sp|P78371|TCPB_HUMAN	CCT2	0.00145264
							145	5	sp|Q9H4M9|EHD1_HUMAN	EHD1	0.00158932		145	1	sp|Q16832|DDR2_HUMAN	DDR2	0.000290529								145	5	sp|P15880|RS2_HUMAN	RPS2	0.00158932		145	5	sp|Q99832|TCPH_HUMAN	CCT7	0.00145264
							146	5	sp|Q9NZN4|EHD2_HUMAN	EHD2	0.00158932		146	1	sp|P35659|DEK_HUMAN	DEK	0.000290529								146	5	sp|P61247|RS3A_HUMAN	RPS3A	0.00158932		146	5	sp|P23528|COF1_HUMAN	CFL1	0.00145264
							147	4	sp|Q9H223|EHD4_HUMAN	EHD4	0.00127146		147	1	sp|O43583|DENR_HUMAN	DENR	0.000290529								147	5	sp|P62241|RS8_HUMAN	RPS8	0.00158932		147	5	sp|O00299|CLIC1_HUMAN	CLIC1	0.00145264
							148	1	sp|B5ME19|EIFCL_HUMAN	EIF3CL	0.000317864		148	2	sp|Q9Y315|DEOC_HUMAN	DERA	0.000581058								148	5	sp|O00560|SDCB1_HUMAN	SDCBP	0.00158932		148	5	sp|P07814|SYEP_HUMAN	EPRS	0.00145264
							149	1	sp|Q9Y262|EIF3L_HUMAN	EIF3L	0.000317864		149	1	sp|P31689|DNJA1_HUMAN	DNAJA1	0.000290529								149	5	sp|Q15758|AAAT_HUMAN	SLC1A5	0.00158932		149	5	sp|P50395|GDIB_HUMAN	GDI2	0.00145264
							150	6	sp|P60842|IF4A1_HUMAN	EIF4A1	0.00190718		150	1	sp|Q9H3Z4|DNJC5_HUMAN	DNAJC5	0.000290529								150	5	sp|P29144|TPP2_HUMAN	TPP2	0.00158932		150	5	sp|P63092|GNAS2_HUMAN	GNAS	0.00145264
							151	4	sp|P63241|IF5A1_HUMAN	EIF5A	0.00127146		151	3	sp|Q16555|DPYL2_HUMAN	DPYSL2	0.000871586								151	5	sp|P55072|TERA_HUMAN	VCP	0.00158932		151	5	sp|P62873|GBB1_HUMAN	GNB1	0.00145264
							152	3	sp|Q9Y6C2|EMIL1_HUMAN	EMILIN1	0.000953592		152	2	sp|Q14195|DPYL3_HUMAN	DPYSL3	0.000581058								152	5	sp|P13010|XRCC5_HUMAN	XRCC5	0.00158932		152	5	sp|P06396|GELS_HUMAN	GSN	0.00145264
							153	3	sp|P17813|EGLN_HUMAN	ENG	0.000953592		153	1	sp|Q08554|DSC1_HUMAN_contaminant	DSC1	0.000290529								153	4	sp|P53396|ACLY_HUMAN	ACLY	0.00127146		153	5	sp|Q9ULI3|HEG1_HUMAN	HEG1	0.00145264
							154	16	sp|P06733|ENOA_HUMAN	ENO1	0.00508582		154	2	sp|P15924|DESP_HUMAN_contaminant	DSP	0.000581058								154	4	sp|O14672|ADA10_HUMAN	ADAM10	0.00127146		154	5	sp|O60814|H2B1K_HUMAN	HIST1H2BK	0.00145264
							155	9	sp|P22413|ENPP1_HUMAN	ENPP1	0.00286078		155	4	sp|P60981|DEST_HUMAN	DSTN	0.00116212								155	4	sp|P20073|ANXA7_HUMAN	ANXA7	0.00127146		155	5	sp|P17301|ITA2_HUMAN	ITGA2	0.00145264
							156	1	sp|O43491|E41L2_HUMAN	EPB41L2	0.000317864		156	16	sp|Q14204|DYHC1_HUMAN	DYNC1H1	0.00464846								156	4	sp|P23634|AT2B4_HUMAN	ATP2B4	0.00127146		156	5	sp|O14950|ML12B_HUMAN	MYL12B	0.00145264
							157	3	sp|P29317|EPHA2_HUMAN	EPHA2	0.000953592		157	3	sp|P63167|DYL1_HUMAN	DYNLL1	0.000871586								157	4	sp|P01024|CO3_HUMAN	C3	0.00127146		157	5	sp|O00159|MYO1C_HUMAN	MYO1C	0.00145264
							158	1	sp|P29323|EPHB2_HUMAN	EPHB2	0.000317864		158	32	sp|O43854|EDIL3_HUMAN	EDIL3	0.00929692								158	4	sp|Q99832|TCPH_HUMAN	CCT7	0.00127146		158	5	sp|Q9UKK3|PARP4_HUMAN	PARP4	0.00145264
							159	3	sp|P07814|SYEP_HUMAN	EPRS	0.000953592		159	9	sp|P68104|EF1A1_HUMAN	EEF1A1	0.00261476								159	4	sp|P60033|CD81_HUMAN	CD81	0.00127146		159	5	sp|Q03405|UPAR_HUMAN	PLAUR	0.00145264
							160	1	sp|P13804|ETFA_HUMAN	ETFA	0.000317864		160	1	sp|P24534|EF1B_HUMAN	EEF1B2	0.000290529								160	4	sp|P14209|CD99_HUMAN	CD99	0.00127146		160	5	sp|A5A3E0|POTEF_HUMAN	POTEF	0.00145264
							161	1	sp|P38117|ETFB_HUMAN	ETFB	0.000317864		161	2	sp|P29692|EF1D_HUMAN	EEF1D	0.000581058								161	4	sp|O00299|CLIC1_HUMAN	CLIC1	0.00127146		161	5	sp|Q06830|PRDX1_HUMAN	PRDX1	0.00145264
							162	4	sp|Q9NVM1|EVA1B_HUMAN	EVA1B	0.00127146		162	2	sp|P26641|EF1G_HUMAN	EEF1G	0.000581058								162	4	sp|Q9Y696|CLIC4_HUMAN	CLIC4	0.00127146		162	5	sp|Q99460|PSMD1_HUMAN	PSMD1	0.00145264
							163	4	sp|P15311|EZRI_HUMAN	EZR	0.00127146		163	12	sp|P13639|EF2_HUMAN	EEF2	0.00348635								163	4	sp|P09543|CN37_HUMAN	CNP	0.00127146		163	5	sp|O00232|PSD12_HUMAN	PSMD12	0.00145264
							164	2	sp|P00734|THRB_HUMAN	F2	0.000635728		164	2	sp|Q12805|FBLN3_HUMAN	EFEMP1	0.000581058								164	4	sp|Q02413|DSG1_HUMAN_contaminant	DSG1	0.00127146		164	5	sp|P02753|RET4_HUMAN	RBP4	0.00145264
							165	1	sp|P00740|FA9_HUMAN	F9	0.000317864		165	1	sp|O95967|FBLN4_HUMAN	EFEMP2	0.000290529								165	4	sp|P15924|DESP_HUMAN_contaminant	DSP	0.00127146		165	5	sp|Q14699|RFTN1_HUMAN	RFTN1	0.00145264
							166	1	sp|Q96TA1|NIBL1_HUMAN	FAM129B	0.000317864		166	1	sp|P98172|EFNB1_HUMAN	EFNB1	0.000290529								166	4	sp|P26641|EF1G_HUMAN	EEF1G	0.00127146		166	5	sp|Q15493|RGN_HUMAN	RGN	0.00145264
							167	1	##sp|Q4G0M1|F132B_HUMAN	##FAM132B	0.000317864		167	3	sp|Q9NZN4|EHD2_HUMAN	EHD2	0.000871586								167	4	sp|Q9H223|EHD4_HUMAN	EHD4	0.00127146		167	5	sp|P13489|RINI_HUMAN	RNH1	0.00145264
							168	8	sp|Q12884|SEPR_HUMAN	FAP	0.00254291		168	2	sp|Q9H223|EHD4_HUMAN	EHD4	0.000581058								168	4	sp|P63241|IF5A1_HUMAN	EIF5A	0.00127146		168	5	sp|P39023|RL3_HUMAN	RPL3	0.00145264
							169	2	sp|P49327|FAS_HUMAN	FASN	0.000635728		169	2	sp|P41091|IF2G_HUMAN	EIF2S3	0.000581058								169	4	sp|Q9NVM1|EVA1B_HUMAN	EVA1B	0.00127146		169	5	sp|P36578|RL4_HUMAN	RPL4	0.00145264
							170	15	sp|P23142|FBLN1_HUMAN	FBLN1	0.00476796		170	1	sp|P55884|EIF3B_HUMAN	EIF3B	0.000290529								170	4	sp|P15311|EZRI_HUMAN	EZR	0.00127146		170	5	sp|P62263|RS14_HUMAN	RPS14	0.00145264
							171	7	sp|P35555|FBN1_HUMAN	FBN1	0.00222505		171	3	sp|B5ME19|EIFCL_HUMAN	EIF3CL	0.000871586								171	4	sp|O75369|FLNB_HUMAN	FLNB	0.00127146		171	5	sp|P62269|RS18_HUMAN	RPS18	0.00145264
							172	2	sp|Q96AC1|FERM2_HUMAN	FERMT2	0.000635728		172	2	sp|P60228|EIF3E_HUMAN	EIF3E	0.000581058								172	4	sp|P63092|GNAS2_HUMAN	GNAS	0.00127146		172	5	sp|P39019|RS19_HUMAN	RPS19	0.00145264
							173	1	sp|P11362|FGFR1_HUMAN	FGFR1	0.000317864		173	3	sp|Q9Y262|EIF3L_HUMAN	EIF3L	0.000871586								173	4	sp|P63244|GBLP_HUMAN	GNB2L1	0.00127146		173	5	sp|P23396|RS3_HUMAN	RPS3	0.00145264
							174	2	sp|Q5D862|FILA2_HUMAN_contaminant	FLG2	0.000635728		174	4	sp|P60842|IF4A1_HUMAN	EIF4A1	0.00116212								174	4	sp|P69905|HBA_HUMAN	HBA1	0.00127146		174	5	sp|P62753|RS6_HUMAN	RPS6	0.00145264
							175	48	sp|P21333|FLNA_HUMAN	FLNA	0.0152575		175	1	sp|P63241|IF5A1_HUMAN	EIF5A	0.000290529								175	4	sp|Q9ULI3|HEG1_HUMAN	HEG1	0.00127146		175	5	sp|Q15393|SF3B3_HUMAN	SF3B3	0.00145264
							176	4	sp|O75369|FLNB_HUMAN	FLNB	0.00127146		176	3	sp|Q9Y6C2|EMIL1_HUMAN	EMILIN1	0.000871586								176	4	sp|P16401|H15_HUMAN	HIST1H1B	0.00127146		176	5	sp|Q15758|AAAT_HUMAN	SLC1A5	0.00145264
							177	5	sp|Q14315|FLNC_HUMAN	FLNC	0.00158932		177	4	sp|P17813|EGLN_HUMAN	ENG	0.00116212								177	4	sp|P61978|HNRPK_HUMAN	HNRNPK	0.00127146		177	5	sp|A6NNZ2|TBB8L_HUMAN	TBB8L	0.00145264
							178	131	sp|P02751|FINC_HUMAN	FN1	0.0416402		178	11	sp|P06733|ENOA_HUMAN	ENO1	0.00319582								178	4	sp|P04792|HSPB1_HUMAN	HSPB1	0.00127146		178	5	sp|P17987|TCPA_HUMAN	TCP1	0.00145264
							179	2	sp|Q16658|FSCN1_HUMAN	FSCN1	0.000635728		179	10	sp|P22413|ENPP1_HUMAN	ENPP1	0.00290529								179	4	sp|Q969P0|IGSF8_HUMAN	IGSF8	0.00127146		179	5	sp|P35443|TSP4_HUMAN	THBS4	0.00145264
							180	1	sp|P02794|FRIH_HUMAN	FTH1	0.000317864		180	1	sp|O43491|E41L2_HUMAN	EPB41L2	0.000290529								180	4	sp|P26006|ITA3_HUMAN	ITGA3	0.00127146		180	5	sp|O75083|WDR1_HUMAN	WDR1	0.00145264
							181	2	sp|P02792|FRIL_HUMAN	FTL	0.000635728		181	3	sp|P29317|EPHA2_HUMAN	EPHA2	0.000871586								181	4	sp|P08648|ITA5_HUMAN	ITGA5	0.00127146		181	4	sp|P49588|SYAC_HUMAN	AARS	0.00116212
							182	1	sp|P11413|G6PD_HUMAN	G6PD	0.000317864		182	5	sp|P07814|SYEP_HUMAN	EPRS	0.00145264								182	4	sp|P14923|PLAK_HUMAN_contaminant	JUP	0.00127146		182	4	sp|P53396|ACLY_HUMAN	ACLY	0.00116212
							183	3	sp|Q10472|GALT1_HUMAN	GALNT1	0.000953592		183	1	sp|P10768|ESTD_HUMAN	ESD	0.000290529								183	4	sp|P05783|K1C18_HUMAN_contaminant	KRT18	0.00127146		183	4	sp|O14672|ADA10_HUMAN	ADAM10	0.00116212
							184	3	sp|Q10471|GALT2_HUMAN	GALNT2	0.000953592		184	1	sp|Q9BSJ8|ESYT1_HUMAN	ESYT1	0.000290529								184	4	sp|Q9P2J5|SYLC_HUMAN	LARS	0.00127146		184	4	sp|P02771|FETA_HUMAN	AFP	0.00116212
							185	20	sp|P04406|G3P_HUMAN	GAPDH	0.00635728		185	3	sp|Q9NVM1|EVA1B_HUMAN	EVA1B	0.000871586								185	4	sp|P07195|LDHB_HUMAN	LDHB	0.00127146		185	4	sp|P23526|SAHH_HUMAN	AHCY	0.00116212
							186	3	sp|P41250|SYG_HUMAN	GARS	0.000953592		186	1	sp|Q01844|EWS_HUMAN	EWSR1	0.000290529								186	4	sp|P09382|LEG1_HUMAN	LGALS1	0.00127146		186	4	sp|P18085|ARF4_HUMAN	ARF4	0.00116212
							187	8	sp|P02774|VTDB_HUMAN	GC	0.00254291		187	3	sp|P15311|EZRI_HUMAN	EZR	0.000871586								187	4	sp|Q96KG7|MEG10_HUMAN	MEGF10	0.00127146		187	4	sp|P06576|ATPB_HUMAN	ATP5B	0.00116212
							188	3	sp|P50395|GDIB_HUMAN	GDI2	0.000953592		188	2	sp|P00734|THRB_HUMAN	F2	0.000581058								188	4	sp|O00159|MYO1C_HUMAN	MYO1C	0.00127146		188	4	sp|Q10588|BST1_HUMAN	BST1	0.00116212
							189	2	sp|O75223|GGCT_HUMAN	GGCT	0.000635728		189	3	sp|Q96TA1|NIBL1_HUMAN	FAM129B	0.000871586								189	4	sp|Q14112|NID2_HUMAN	NID2	0.00127146		189	4	sp|P49368|TCPG_HUMAN	CCT3	0.00116212
							190	6	sp|P17302|CXA1_HUMAN	GJA1	0.00190718		190	1	sp|Q8NCA5|FA98A_HUMAN	FAM98A	0.000290529								190	4	sp|P57721|PCBP3_HUMAN	PCBP3	0.00127146		190	4	sp|P16070|CD44_HUMAN	CD44	0.00116212
							191	8	sp|Q92896|GSLG1_HUMAN	GLG1	0.00254291		191	4	sp|Q12884|SEPR_HUMAN	FAP	0.00116212								191	4	sp|P09619|PGFRB_HUMAN	PDGFRB	0.00127146		191	4	sp|P60033|CD81_HUMAN	CD81	0.00116212
							192	3	sp|Q9H4G4|GAPR1_HUMAN	GLIPR2	0.000953592		192	20	sp|P23142|FBLN1_HUMAN	FBLN1	0.00581058								192	4	sp|O43175|SERA_HUMAN	PHGDH	0.00127146		192	4	sp|P55290|CAD13_HUMAN	CDH13	0.00116212
							193	1	sp|P29992|GNA11_HUMAN	GNA11	0.000317864		193	14	sp|P35555|FBN1_HUMAN	FBN1	0.0040674								193	4	sp|P00747|PLMN_HUMAN	PLG	0.00127146		193	4	sp|P49747|COMP_HUMAN	COMP	0.00116212
							194	1	sp|O95837|GNA14_HUMAN	GNA14	0.000317864		194	3	sp|Q96AC1|FERM2_HUMAN	FERMT2	0.000871586								194	4	sp|P62714|PP2AB_HUMAN	PPP2CB	0.00127146		194	4	sp|P21291|CSRP1_HUMAN	CSRP1	0.00116212
							195	7	sp|P04899|GNAI2_HUMAN	GNAI2	0.00222505		195	2	sp|Q14192|FHL2_HUMAN	FHL2	0.000581058								195	4	sp|Q06830|PRDX1_HUMAN	PRDX1	0.00127146		195	4	sp|P35221|CTNA1_HUMAN	CTNNA1	0.00116212
							196	4	sp|P63092|GNAS2_HUMAN	GNAS	0.00127146		196	2	sp|Q5D862|FILA2_HUMAN_contaminant	FLG2	0.000581058								196	4	sp|O14818|PSA7_HUMAN	PSMA7	0.00127146		196	4	sp|P60981|DEST_HUMAN	DSTN	0.00116212
							197	6	sp|P62873|GBB1_HUMAN	GNB1	0.00190718		197	58	sp|P21333|FLNA_HUMAN	FLNA	0.0168507								197	4	sp|O00232|PSD12_HUMAN	PSMD12	0.00127146		197	4	sp|P60842|IF4A1_HUMAN	EIF4A1	0.00116212
							198	2	sp|P62879|GBB2_HUMAN	GNB2	0.000635728		198	4	sp|O75369|FLNB_HUMAN	FLNB	0.00116212								198	4	sp|P08134|RHOC_HUMAN	RHOC	0.00127146		198	4	sp|P17813|EGLN_HUMAN	ENG	0.00116212
							199	4	sp|P63244|GBLP_HUMAN	GNB2L1	0.00127146		199	8	sp|Q14315|FLNC_HUMAN	FLNC	0.00232423								199	4	sp|P30050|RL12_HUMAN	RPL12	0.00127146		199	4	sp|Q12884|SEPR_HUMAN	FAP	0.00116212
							200	1	sp|Q9UBI6|GBG12_HUMAN	GNG12	0.000317864		200	1	sp|O75955|FLOT1_HUMAN	FLOT1	0.000290529								200	4	sp|P26373|RL13_HUMAN	RPL13	0.00127146		200	4	sp|O75369|FLNB_HUMAN	FLNB	0.00116212
							201	2	sp|Q9Y625|GPC6_HUMAN	GPC6	0.000635728		201	132	sp|P02751|FINC_HUMAN	FN1	0.0383498								201	4	sp|P50914|RL14_HUMAN	RPL14	0.00127146		201	4	sp|P41250|SYG_HUMAN	GARS	0.00116212
							202	1	sp|P06744|G6PI_HUMAN	GPI	0.000317864		202	1	sp|Q4ZHG4|FNDC1_HUMAN	FNDC1	0.000290529								202	4	sp|P46777|RL5_HUMAN	RPL5	0.00127146		202	4	sp|P69905|HBA_HUMAN	HBA1	0.00116212
							203	1	sp|Q9UBQ7|GRHPR_HUMAN	GRHPR	0.000317864		203	1	sp|Q16658|FSCN1_HUMAN	FSCN1	0.000290529								203	4	sp|P62269|RS18_HUMAN	RPS18	0.00127146		203	4	sp|P61978|HNRPK_HUMAN	HNRNPK	0.00116212
							204	2	sp|Q96QA5|GSDMA_HUMAN_contaminant	GSDMA	0.000635728		204	1	sp|Q12841|FSTL1_HUMAN	FSTL1	0.000290529								204	4	sp|P39019|RS19_HUMAN	RPS19	0.00127146		204	4	sp|Q9Y4L1|HYOU1_HUMAN	HYOU1	0.00116212
							205	6	sp|P06396|GELS_HUMAN	GSN	0.00190718		205	1	sp|P02794|FRIH_HUMAN	FTH1	0.000290529								205	4	sp|P23396|RS3_HUMAN	RPS3	0.00127146		205	4	sp|P19823|ITIH2_HUMAN	ITIH2	0.00116212
							206	1	sp|P16104|H2AX_HUMAN	H2AFX	0.000317864		206	2	sp|Q10472|GALT1_HUMAN	GALNT1	0.000581058								206	4	sp|P62701|RS4X_HUMAN	RPS4X	0.00127146		206	4	sp|P09382|LEG1_HUMAN	LGALS1	0.00116212
							207	1	sp|O75367|H2AY_HUMAN	H2AFY	0.000317864		207	1	sp|Q10471|GALT2_HUMAN	GALNT2	0.000290529								207	4	sp|P46782|RS5_HUMAN	RPS5	0.00127146		207	4	sp|P28300|LYOX_HUMAN	LOX	0.00116212
							208	1	sp|P0C0S5|H2AZ_HUMAN	H2AFZ	0.000317864		208	16	sp|P04406|G3P_HUMAN	GAPDH	0.00464846								208	4	sp|Q9NQC3|RTN4_HUMAN	RTN4	0.00127146		208	4	sp|P02788|TRFL_HUMAN	LTF	0.00116212
							209	1	sp|Q14520|HABP2_HUMAN	HABP2	0.000317864		209	4	sp|P41250|SYG_HUMAN	GARS	0.00116212								209	4	sp|P55735|SEC13_HUMAN	SEC13	0.00127146		209	4	sp|Q96KG7|MEG10_HUMAN	MEGF10	0.00116212
							210	9	sp|P10915|HPLN1_HUMAN	HAPLN1	0.00286078		210	7	sp|P02774|VTDB_HUMAN	GC	0.0020337								210	4	sp|P50454|SERPH_HUMAN	SERPINH1	0.00127146		210	4	sp|O14786|NRP1_HUMAN	NRP1	0.00116212
							211	1	sp|Q92819|HYAS2_HUMAN	HAS2	0.000317864		211	1	sp|Q92616|GCN1L_HUMAN	GCN1L1	0.000290529								211	4	sp|P09486|SPRC_HUMAN	SPARC	0.00127146		211	4	sp|P09619|PGFRB_HUMAN	PDGFRB	0.00116212
							212	1	##sp|O00219|HYAS3_HUMAN	##HAS3	0.000317864		212	2	sp|P31150|GDIA_HUMAN	GDI1	0.000581058								212	4	sp|P04216|THY1_HUMAN	THY1	0.00127146		212	4	sp|P62714|PP2AB_HUMAN	PPP2CB	0.00116212
							213	4	sp|P69905|HBA_HUMAN	HBA1	0.00127146		213	5	sp|P50395|GDIB_HUMAN	GDI2	0.00145264								213	4	sp|P0CG47|UBB_HUMAN	UBB	0.00127146		213	4	sp|O43242|PSMD3_HUMAN	PSMD3	0.00116212
							214	1	sp|P02042|HBD_HUMAN	HBD	0.000317864		214	9	sp|P17302|CXA1_HUMAN	GJA1	0.00261476								214	4	sp|P23381|SYWC_HUMAN	WARS	0.00127146		214	4	sp|P54136|SYRC_HUMAN	RARS	0.00116212
							215	2	sp|Q00341|VIGLN_HUMAN	HDLBP	0.000635728		215	6	sp|Q92896|GSLG1_HUMAN	GLG1	0.00174317								215	4	sp|A6NKZ8|YI016_HUMAN	YI016	0.00127146		215	4	sp|P30050|RL12_HUMAN	RPL12	0.00116212
							216	4	sp|Q9ULI3|HEG1_HUMAN	HEG1	0.00127146		216	2	sp|Q9H4G4|GAPR1_HUMAN	GLIPR2	0.000581058								216	4	sp|P31946|1433B_HUMAN	YWHAB	0.00127146		216	4	sp|P26373|RL13_HUMAN	RPL13	0.00116212
							217	1	sp|Q04756|HGFA_HUMAN	HGFAC	0.000317864		217	1	sp|P29992|GNA11_HUMAN	GNA11	0.000290529								217	3	sp|P49588|SYAC_HUMAN	AARS	0.000953592		217	4	sp|P62829|RL23_HUMAN	RPL23	0.00116212
							218	2	sp|P49773|HINT1_HUMAN	HINT1	0.000635728		218	1	sp|O95837|GNA14_HUMAN	GNA14	0.000290529								218	3	sp|P02771|FETA_HUMAN	AFP	0.000953592		218	4	sp|P62424|RL7A_HUMAN	RPL7A	0.00116212
							219	4	sp|P16401|H15_HUMAN	HIST1H1B	0.00127146		219	10	sp|P04899|GNAI2_HUMAN	GNAI2	0.00290529								219	3	sp|O00468|AGRIN_HUMAN	AGRN	0.000953592		219	4	sp|P32969|RL9_HUMAN	RPL9	0.00116212
							220	2	sp|P10412|H14_HUMAN	HIST1H1E	0.000635728		220	1	sp|P08754|GNAI3_HUMAN	GNAI3	0.000290529								220	3	sp|P02649|APOE_HUMAN	APOE	0.000953592		220	4	sp|P05387|RLA2_HUMAN	RPLP2	0.00116212
							221	3	sp|P04908|H2A1B_HUMAN	HIST1H2AB	0.000953592		221	2	sp|P50148|GNAQ_HUMAN	GNAQ	0.000581058								221	3	sp|P25311|ZA2G_HUMAN	AZGP1	0.000953592		221	4	sp|P62701|RS4X_HUMAN	RPS4X	0.00116212
							222	1	sp|P06899|H2B1J_HUMAN	HIST1H2BJ	0.000317864		222	5	sp|P63092|GNAS2_HUMAN	GNAS	0.00145264								222	3	sp|Q05682|CALD1_HUMAN	CALD1	0.000953592		222	4	sp|P62241|RS8_HUMAN	RPS8	0.00116212
							223	6	sp|O60814|H2B1K_HUMAN	HIST1H2BK	0.00190718		223	5	sp|P62873|GBB1_HUMAN	GNB1	0.00145264								223	3	sp|Q01518|CAP1_HUMAN	CAP1	0.000953592		223	4	sp|Q9NQC3|RTN4_HUMAN	RTN4	0.00116212
							224	1	sp|P68431|H31_HUMAN	HIST1H3A	0.000317864		224	2	sp|P62879|GBB2_HUMAN	GNB2	0.000581058								224	3	sp|P17655|CAN2_HUMAN	CAPN2	0.000953592		224	4	sp|P31949|S10AB_HUMAN	S100A11	0.00116212
							225	8	sp|P62805|H4_HUMAN	HIST1H4A	0.00254291		225	6	sp|P63244|GBLP_HUMAN	GNB2L1	0.00174317								225	3	sp|Q5ZPR3|CD276_HUMAN	CD276	0.000953592		225	4	sp|P55735|SEC13_HUMAN	SEC13	0.00116212
							226	7	sp|P01891|1A68_HUMAN	HLA-A	0.00222505		226	2	sp|Q9UBI6|GBG12_HUMAN	GNG12	0.000581058								226	3	sp|P13987|CD59_HUMAN	CD59	0.000953592		226	4	sp|Q9NVA2|SEP11_HUMAN	SEP11	0.00116212
							227	3	sp|P01889|1B07_HUMAN	HLA-B	0.000953592		227	2	sp|O75487|GPC4_HUMAN	GPC4	0.000581058								227	3	sp|P08962|CD63_HUMAN	CD63	0.000953592		227	4	sp|P05121|PAI1_HUMAN	SERPINE1	0.00116212
							228	1	sp|P01893|HLAH_HUMAN	HLA-H	0.000317864		228	3	sp|Q9Y625|GPC6_HUMAN	GPC6	0.000871586								228	3	sp|Q15517|CDSN_HUMAN	CDSN	0.000953592		228	4	sp|P50454|SERPH_HUMAN	SERPINH1	0.00116212
							229	1	sp|P22626|ROA2_HUMAN	HNRNPA2B1	0.000317864		229	2	sp|P06744|G6PI_HUMAN	GPI	0.000581058								229	3	sp|P20908|CO5A1_HUMAN	COL5A1	0.000953592		229	4	sp|P62316|SMD2_HUMAN	SNRPD2	0.00116212
							230	1	sp|P51991|ROA3_HUMAN	HNRNPA3	0.000317864		230	1	sp|Q9UBQ7|GRHPR_HUMAN	GRHPR	0.000290529								230	3	sp|P35222|CTNB1_HUMAN	CTNNB1	0.000953592		230	4	sp|Q07955|SRSF1_HUMAN	SRSF1	0.00116212
							231	2	sp|O60812|HNRCL_HUMAN	HNRNPCL1	0.000635728		231	5	sp|P06396|GELS_HUMAN	GSN	0.00145264								231	3	sp|O95865|DDAH2_HUMAN	DDAH2	0.000953592		231	4	sp|P04216|THY1_HUMAN	THY1	0.00116212
							232	1	sp|Q14103|HNRPD_HUMAN	HNRNPD	0.000317864		232	2	sp|P09211|GSTP1_HUMAN	GSTP1	0.000581058								232	3	sp|Q9Y315|DEOC_HUMAN	DERA	0.000953592		232	4	sp|Q9HC07|TM165_HUMAN	TMEM165	0.00116212
							233	1	sp|O14979|HNRDL_HUMAN	HNRNPDL	0.000317864		233	1	sp|P07305|H10_HUMAN	H1F0	0.000290529								233	3	sp|Q9Y6C2|EMIL1_HUMAN	EMILIN1	0.000953592		233	4	sp|Q9C0H2|TTYH3_HUMAN	TTYH3	0.00116212
							234	3	sp|P31943|HNRH1_HUMAN	HNRNPH1	0.000953592		234	1	sp|P16104|H2AX_HUMAN	H2AFX	0.000290529								234	3	sp|P17813|EGLN_HUMAN	ENG	0.000953592		234	4	sp|Q13885|TBB2A_HUMAN	TUBB2A	0.00116212
							235	4	sp|P61978|HNRPK_HUMAN	HNRNPK	0.00127146		235	1	sp|O75367|H2AY_HUMAN	H2AFY	0.000290529								235	3	sp|P29317|EPHA2_HUMAN	EPHA2	0.000953592		235	4	sp|P23381|SYWC_HUMAN	WARS	0.00116212
							236	1	sp|P14866|HNRPL_HUMAN	HNRNPL	0.000317864		236	1	sp|P0C0S5|H2AZ_HUMAN	H2AFZ	0.000290529								236	3	sp|P07814|SYEP_HUMAN	EPRS	0.000953592		236	4	sp|P61981|1433G_HUMAN	YWHAG	0.00116212
							237	3	sp|Q00839|HNRPU_HUMAN	HNRNPU	0.000953592		237	1	sp|Q14520|HABP2_HUMAN	HABP2	0.000290529								237	3	sp|Q10472|GALT1_HUMAN	GALNT1	0.000953592		237	3	sp|P02649|APOE_HUMAN	APOE	0.000871586
							238	2	sp|Q86YZ3|HORN_HUMAN_contaminant	HRNR	0.000635728		238	11	sp|P10915|HPLN1_HUMAN	HAPLN1	0.00319582								238	3	sp|Q10471|GALT2_HUMAN	GALNT2	0.000953592		238	3	sp|P62158|CALM_HUMAN	CALM1	0.000871586
							239	9	sp|P07900|HS90A_HUMAN	HSP90AA1	0.00286078		239	2	sp|Q92819|HYAS2_HUMAN	HAS2	0.000581058								239	3	sp|P41250|SYG_HUMAN	GARS	0.000953592		239	3	sp|O43852|CALU_HUMAN	CALU	0.000871586
							240	11	sp|P08238|HS90B_HUMAN	HSP90AB1	0.0034965		240	4	sp|P69905|HBA_HUMAN	HBA1	0.00116212								240	3	sp|P50395|GDIB_HUMAN	GDI2	0.000953592		240	3	sp|Q01518|CAP1_HUMAN	CAP1	0.000871586
							241	2	sp|P14625|ENPL_HUMAN	HSP90B1	0.000635728		241	2	sp|P02042|HBD_HUMAN	HBD	0.000581058								241	3	sp|Q9H4G4|GAPR1_HUMAN	GLIPR2	0.000953592		241	3	sp|P31944|CASPE_HUMAN_contaminant	CASP14	0.000871586
							242	5	sp|P08107|HSP71_HUMAN	HSPA1A	0.00158932		242	2	sp|Q00341|VIGLN_HUMAN	HDLBP	0.000581058								242	3	sp|P04908|H2A1B_HUMAN	HIST1H2AB	0.000953592		242	3	sp|P13987|CD59_HUMAN	CD59	0.000871586
							243	2	sp|P34932|HSP74_HUMAN	HSPA4	0.000635728		243	5	sp|Q9ULI3|HEG1_HUMAN	HEG1	0.00145264								243	3	sp|P01889|1B07_HUMAN	HLA-B	0.000953592		243	3	sp|P09543|CN37_HUMAN	CNP	0.000871586
							244	9	sp|P11021|GRP78_HUMAN	HSPA5	0.00286078		244	2	sp|Q04756|HGFA_HUMAN	HGFAC	0.000581058								244	3	sp|P31943|HNRH1_HUMAN	HNRNPH1	0.000953592		244	3	sp|P12107|COBA1_HUMAN	COL11A1	0.000871586
							245	18	sp|P11142|HSP7C_HUMAN	HSPA8	0.00572155		245	1	sp|P49773|HINT1_HUMAN	HINT1	0.000290529								245	3	sp|Q00839|HNRPU_HUMAN	HNRNPU	0.000953592		245	3	sp|P35222|CTNB1_HUMAN	CTNNB1	0.000871586
							246	4	sp|P04792|HSPB1_HUMAN	HSPB1	0.00127146		246	1	sp|P16401|H15_HUMAN	HIST1H1B	0.000290529								246	3	sp|Q9UKX5|ITA11_HUMAN	ITGA11	0.000953592		246	3	sp|Q16555|DPYL2_HUMAN	DPYSL2	0.000871586
							247	2	sp|P10809|CH60_HUMAN	HSPD1	0.000635728		247	2	sp|P10412|H14_HUMAN	HIST1H1E	0.000581058								247	3	sp|Q13683|ITA7_HUMAN	ITGA7	0.000953592		247	3	sp|P63167|DYL1_HUMAN	DYNLL1	0.000871586
							248	14	sp|P98160|PGBM_HUMAN	HSPG2	0.0044501		248	2	sp|P04908|H2A1B_HUMAN	HIST1H2AB	0.000581058								248	3	sp|P18084|ITB5_HUMAN	ITGB5	0.000953592		248	3	sp|Q9NZN4|EHD2_HUMAN	EHD2	0.000871586
							249	7	sp|Q92743|HTRA1_HUMAN	HTRA1	0.00222505		249	1	sp|P06899|H2B1J_HUMAN	HIST1H2BJ	0.000290529								249	3	sp|P19823|ITIH2_HUMAN	ITIH2	0.000953592		249	3	sp|B5ME19|EIFCL_HUMAN	EIF3CL	0.000871586
							250	2	sp|Q9Y4L1|HYOU1_HUMAN	HYOU1	0.000635728		250	5	sp|O60814|H2B1K_HUMAN	HIST1H2BK	0.00145264								250	3	sp|Q06033|ITIH3_HUMAN	ITIH3	0.000953592		250	3	sp|Q9Y262|EIF3L_HUMAN	EIF3L	0.000871586
							251	2	sp|P41252|SYIC_HUMAN	IARS	0.000635728		251	7	sp|P62805|H4_HUMAN	HIST1H4A	0.0020337								251	3	sp|Q8WUJ3|K1199_HUMAN	KIAA1199	0.000953592		251	3	sp|Q9Y6C2|EMIL1_HUMAN	EMILIN1	0.000871586
							252	1	sp|P13164|IFM1_HUMAN	IFITM1	0.000317864		252	7	sp|P01891|1A68_HUMAN	HLA-A	0.0020337								252	3	sp|P33176|KINH_HUMAN	KIF5B	0.000953592		252	3	sp|P29317|EPHA2_HUMAN	EPHA2	0.000871586
							253	1	sp|P01344|IGF2_HUMAN	IGF2	0.000317864		253	1	sp|P01893|HLAH_HUMAN	HLA-H	0.000290529								253	3	sp|P50281|MMP14_HUMAN	MMP14	0.000953592		253	3	sp|Q9NVM1|EVA1B_HUMAN	EVA1B	0.000871586
							254	1	sp|P18065|IBP2_HUMAN	IGFBP2	0.000317864		254	2	sp|P26583|HMGB2_HUMAN	HMGB2	0.000581058								254	3	sp|O14950|ML12B_HUMAN	MYL12B	0.000953592		254	3	sp|P15311|EZRI_HUMAN	EZR	0.000871586
							255	1	sp|Q16270|IBP7_HUMAN	IGFBP7	0.000317864		255	2	sp|P22626|ROA2_HUMAN	HNRNPA2B1	0.000581058								255	3	sp|Q9Y639|NPTN_HUMAN	NPTN	0.000953592		255	3	sp|Q96TA1|NIBL1_HUMAN	FAM129B	0.000871586
							256	1	sp|A0M8Q6|LAC7_HUMAN	IGLC7	0.000317864		256	2	sp|P51991|ROA3_HUMAN	HNRNPA3	0.000581058								256	3	sp|P15559|NQO1_HUMAN	NQO1	0.000953592		256	3	sp|Q96AC1|FERM2_HUMAN	FERMT2	0.000871586
							257	4	sp|Q969P0|IGSF8_HUMAN	IGSF8	0.00127146		257	2	sp|O60812|HNRCL_HUMAN	HNRNPCL1	0.000581058								257	3	sp|P07237|PDIA1_HUMAN	P4HB	0.000953592		257	3	sp|Q9Y625|GPC6_HUMAN	GPC6	0.000871586
							258	1	sp|Q9UKS7|IKZF2_HUMAN	IKZF2	0.000317864		258	2	sp|O14979|HNRDL_HUMAN	HNRNPDL	0.000581058								258	3	sp|P30101|PDIA3_HUMAN	PDIA3	0.000953592		258	3	sp|Q00839|HNRPU_HUMAN	HNRNPU	0.000871586
							259	1	sp|Q9NPH3|IL1AP_HUMAN	IL1RAP	0.000317864		259	1	sp|P31943|HNRH1_HUMAN	HNRNPH1	0.000290529								259	3	sp|P36871|PGM1_HUMAN	PGM1	0.000953592		259	3	sp|P14625|ENPL_HUMAN	HSP90B1	0.000871586
							260	5	sp|P46940|IQGA1_HUMAN	IQGAP1	0.00158932		260	4	sp|P61978|HNRPK_HUMAN	HNRNPK	0.00116212								260	3	sp|P12273|PIP_HUMAN	PIP	0.000953592		260	3	sp|P04792|HSPB1_HUMAN	HSPB1	0.000871586
							261	3	sp|Q9UKX5|ITA11_HUMAN	ITGA11	0.000953592		261	3	sp|Q00839|HNRPU_HUMAN	HNRNPU	0.000871586								261	3	sp|Q9NRY6|PLS3_HUMAN	PLSCR3	0.000953592		261	3	sp|Q92743|HTRA1_HUMAN	HTRA1	0.000871586
							262	9	sp|P17301|ITA2_HUMAN	ITGA2	0.00286078		262	2	sp|Q86YZ3|HORN_HUMAN_contaminant	HRNR	0.000581058								262	3	sp|O15031|PLXB2_HUMAN	PLXNB2	0.000953592		262	3	sp|P11717|MPRI_HUMAN	IGF2R	0.000871586
							263	4	sp|P26006|ITA3_HUMAN	ITGA3	0.00127146		263	1	sp|Q7LGA3|HS2ST_HUMAN	HS2ST1	0.000290529								263	3	sp|P25789|PSA4_HUMAN	PSMA4	0.000953592		263	3	sp|P18065|IBP2_HUMAN	IGFBP2	0.000871586
							264	4	sp|P08648|ITA5_HUMAN	ITGA5	0.00127146		264	10	sp|P07900|HS90A_HUMAN	HSP90AA1	0.00290529								264	3	sp|P60900|PSA6_HUMAN	PSMA6	0.000953592		264	3	sp|Q9UKX5|ITA11_HUMAN	ITGA11	0.000871586
							265	3	sp|Q13683|ITA7_HUMAN	ITGA7	0.000953592		265	7	sp|P08238|HS90B_HUMAN	HSP90AB1	0.0020337								265	3	sp|P20618|PSB1_HUMAN	PSMB1	0.000953592		265	3	sp|P26006|ITA3_HUMAN	ITGA3	0.000871586
							266	10	sp|P06756|ITAV_HUMAN	ITGAV	0.00317864		266	3	sp|P14625|ENPL_HUMAN	HSP90B1	0.000871586								266	3	sp|Q13308|PTK7_HUMAN	PTK7	0.000953592		266	3	sp|P05106|ITB3_HUMAN	ITGB3	0.000871586
							267	11	sp|P05556|ITB1_HUMAN	ITGB1	0.0034965		267	6	sp|P08107|HSP71_HUMAN	HSPA1A	0.00174317								267	3	sp|Q6NZI2|PTRF_HUMAN	PTRF	0.000953592		267	3	sp|Q93052|LPP_HUMAN	LPP	0.000871586
							268	2	sp|P05106|ITB3_HUMAN	ITGB3	0.000635728		268	9	sp|P11021|GRP78_HUMAN	HSPA5	0.00261476								268	3	sp|P61026|RAB10_HUMAN	RAB10	0.000953592		268	3	sp|Q96S97|MYADM_HUMAN	MYADM	0.000871586
							269	3	sp|P18084|ITB5_HUMAN	ITGB5	0.000953592		269	17	sp|P11142|HSP7C_HUMAN	HSPA8	0.00493899								269	3	sp|P11233|RALA_HUMAN	RALA	0.000953592		269	3	sp|P14543|NID1_HUMAN	NID1	0.000871586
							270	1	sp|P19827|ITIH1_HUMAN	ITIH1	0.000317864		270	1	sp|P38646|GRP75_HUMAN	HSPA9	0.000290529								270	3	sp|P13489|RINI_HUMAN	RNH1	0.000953592		270	3	sp|P30101|PDIA3_HUMAN	PDIA3	0.000871586
							271	3	sp|P19823|ITIH2_HUMAN	ITIH2	0.000953592		271	3	sp|P04792|HSPB1_HUMAN	HSPB1	0.000871586								271	3	sp|P62829|RL23_HUMAN	RPL23	0.000953592		271	3	sp|P18669|PGAM1_HUMAN	PGAM1	0.000871586
							272	3	sp|Q06033|ITIH3_HUMAN	ITIH3	0.000953592		272	1	sp|P10809|CH60_HUMAN	HSPD1	0.000290529								272	3	sp|P39023|RL3_HUMAN	RPL3	0.000953592		272	3	sp|P13797|PLST_HUMAN	PLS3	0.000871586
							273	4	sp|P14923|PLAK_HUMAN_contaminant	JUP	0.00127146		273	11	sp|P98160|PGBM_HUMAN	HSPG2	0.00319582								273	3	sp|P62888|RL30_HUMAN	RPL30	0.000953592		273	3	sp|P32119|PRDX2_HUMAN	PRDX2	0.000871586
							274	3	sp|Q8WUJ3|K1199_HUMAN	KIAA1199	0.000953592		274	3	sp|Q92743|HTRA1_HUMAN	HTRA1	0.000871586								274	3	sp|P18124|RL7_HUMAN	RPL7	0.000953592		274	3	sp|P25789|PSA4_HUMAN	PSMA4	0.000871586
							275	3	sp|P33176|KINH_HUMAN	KIF5B	0.000953592		275	4	sp|Q9Y4L1|HYOU1_HUMAN	HYOU1	0.00116212								275	3	sp|P62424|RL7A_HUMAN	RPL7A	0.000953592		275	3	sp|O14818|PSA7_HUMAN	PSMA7	0.000871586
							276	1	##tr|E2QRG3|E2QRG3_HUMAN	##KIF6	0.000317864		276	2	sp|P41252|SYIC_HUMAN	IARS	0.000581058								276	3	sp|P62280|RS11_HUMAN	RPS11	0.000953592		276	3	sp|O00231|PSD11_HUMAN	PSMD11	0.000871586
							277	8	sp|Q5T749|KPRP_HUMAN_contaminant	KPRP	0.00254291		277	1	sp|P05362|ICAM1_HUMAN	ICAM1	0.000290529								277	3	sp|P62263|RS14_HUMAN	RPS14	0.000953592		277	3	sp|Q6NZI2|PTRF_HUMAN	PTRF	0.000871586
							278	69	sp|P04264|K2C1_HUMAN_contaminant	KRT1	0.0219326		278	1	sp|O75874|IDHC_HUMAN	IDH1	0.000290529								278	3	sp|P62266|RS23_HUMAN	RPS23	0.000953592		278	3	sp|P51149|RAB7A_HUMAN	RAB7A	0.000871586
							279	29	sp|P13645|K1C10_HUMAN_contaminant	KRT10	0.00921805		279	1	sp|P01344|IGF2_HUMAN	IGF2	0.000290529								279	3	sp|P08865|RSSA_HUMAN	RPSA	0.000953592		279	3	sp|P15153|RAC2_HUMAN	RAC2	0.000871586
							280	10	sp|P02533|K1C14_HUMAN_contaminant	KRT14	0.00317864		280	1	sp|Q6U949|IG2AS_HUMAN	IGF2-AS	0.000290529								280	3	sp|O14828|SCAM3_HUMAN	SCAMP3	0.000953592		280	3	sp|P08134|RHOC_HUMAN	RHOC	0.000871586
							281	8	sp|P08779|K1C16_HUMAN_contaminant	KRT16	0.00254291		281	3	sp|P11717|MPRI_HUMAN	IGF2R	0.000871586								281	3	sp|P05543|THBG_HUMAN	SERPINA7	0.000953592		281	3	sp|Q02543|RL18A_HUMAN	RPL18A	0.000871586
							282	7	sp|Q04695|K1C17_HUMAN_contaminant	KRT17	0.00222505		282	3	sp|P18065|IBP2_HUMAN	IGFBP2	0.000871586								282	3	sp|P36955|PEDF_HUMAN	SERPINF1	0.000953592		282	3	sp|P83731|RL24_HUMAN	RPL24	0.000871586
							283	4	sp|P05783|K1C18_HUMAN_contaminant	KRT18	0.00127146		283	1	sp|P22692|IBP4_HUMAN	IGFBP4	0.000290529								283	3	sp|P43007|SATT_HUMAN	SLC1A4	0.000953592		283	3	sp|P46777|RL5_HUMAN	RPL5	0.000871586
							284	38	sp|P35908|K22E_HUMAN_contaminant	KRT2	0.0120788		284	2	sp|Q16270|IBP7_HUMAN	IGFBP7	0.000581058								284	3	sp|Q8WWI5|CTL1_HUMAN	SLC44A1	0.000953592		284	3	sp|P62851|RS25_HUMAN	RPS25	0.000871586
							285	17	sp|P13647|K2C5_HUMAN_contaminant	KRT5	0.00540369		285	1	sp|P01857|IGHG1_HUMAN	IGHG1	0.000290529								285	3	sp|Q8IWA5|CTL2_HUMAN	SLC44A2	0.000953592		285	3	sp|P46781|RS9_HUMAN	RPS9	0.000871586
							286	2	sp|P02538|K2C6A_HUMAN_contaminant	KRT6A	0.000635728		286	1	sp|P01834|IGKC_HUMAN	IGKC	0.000290529								286	3	sp|A1L4H1|SRCRL_HUMAN	SSC5D	0.000953592		286	3	sp|P10301|RRAS_HUMAN	RRAS	0.000871586
							287	2	sp|P04259|K2C6B_HUMAN_contaminant	KRT6B	0.000635728		287	2	sp|Q969P0|IGSF8_HUMAN	IGSF8	0.000581058								287	3	sp|P27105|STOM_HUMAN	STOM	0.000953592		287	3	sp|Q99584|S10AD_HUMAN	S100A13	0.000871586
							288	1	sp|Q3SY84|K2C71_HUMAN_contaminant	KRT71	0.000317864		288	1	sp|Q9NPH3|IL1AP_HUMAN	IL1RAP	0.000290529								288	3	sp|Q99805|TM9S2_HUMAN	TM9SF2	0.000953592		288	3	sp|P05543|THBG_HUMAN	SERPINA7	0.000871586
							289	1	sp|Q01546|K22O_HUMAN_contaminant	KRT76	0.000317864		289	7	sp|P46940|IQGA1_HUMAN	IQGAP1	0.0020337								289	3	sp|Q9HC07|TM165_HUMAN	TMEM165	0.000953592		289	3	sp|P01008|ANT3_HUMAN	SERPINC1	0.000871586
							290	9	sp|Q7Z794|K2C1B_HUMAN_contaminant	KRT77	0.00286078		290	3	sp|Q9UKX5|ITA11_HUMAN	ITGA11	0.000871586								290	3	sp|P00760|TRY1_BOVIN	TRY1_BOVIN	0.000953592		290	3	sp|P36955|PEDF_HUMAN	SERPINF1	0.000871586
							291	1	sp|Q8N1N4|K2C78_HUMAN_contaminant	KRT78	0.000317864		291	5	sp|P17301|ITA2_HUMAN	ITGA2	0.00145264								291	3	sp|Q13885|TBB2A_HUMAN	TUBB2A	0.000953592		291	3	sp|O00161|SNP23_HUMAN	SNAP23	0.000871586
							292	7	sp|P05787|K2C8_HUMAN_contaminant	KRT8	0.00222505		292	3	sp|P26006|ITA3_HUMAN	ITGA3	0.000871586								292	3	sp|P22314|UBA1_HUMAN	UBA1	0.000953592		292	3	sp|P30626|SORCN_HUMAN	SRI	0.000871586
							293	34	sp|P35527|K1C9_HUMAN_contaminant	KRT9	0.0108074		293	2	sp|P08648|ITA5_HUMAN	ITGA5	0.000581058								293	3	sp|O60701|UGDH_HUMAN	UGDH	0.000953592		293	3	sp|Q15369|ELOC_HUMAN	TCEB1	0.000871586
							294	7	sp|Q16363|LAMA4_HUMAN	LAMA4	0.00222505		294	2	sp|Q13683|ITA7_HUMAN	ITGA7	0.000581058								294	3	sp|P63104|1433Z_HUMAN	YWHAZ	0.000953592		294	3	sp|Q9P273|TEN3_HUMAN	TENM3	0.000871586
							295	13	sp|P07942|LAMB1_HUMAN	LAMB1	0.00413223		295	8	sp|P06756|ITAV_HUMAN	ITGAV	0.00232423								295	2	sp|Q7Z7G0|TARSH_HUMAN	ABI3BP	0.000635728		295	3	sp|P02786|TFR1_HUMAN	TFRC	0.000871586
							296	10	sp|P11047|LAMC1_HUMAN	LAMC1	0.00317864		296	14	sp|P05556|ITB1_HUMAN	ITGB1	0.0040674								296	2	sp|Q13443|ADAM9_HUMAN	ADAM9	0.000635728		296	3	sp|Q99805|TM9S2_HUMAN	TM9SF2	0.000871586
							297	4	sp|Q9P2J5|SYLC_HUMAN	LARS	0.00127146		297	3	sp|P05106|ITB3_HUMAN	ITGB3	0.000871586								297	2	sp|Q6RW13|ATRAP_HUMAN	AGTRAP	0.000635728		297	3	sp|Q9BUF5|TBB6_HUMAN	TUBB6	0.000871586
							298	5	sp|P00338|LDHA_HUMAN	LDHA	0.00158932		298	2	sp|P18084|ITB5_HUMAN	ITGB5	0.000581058								298	2	sp|P23526|SAHH_HUMAN	AHCY	0.000635728		298	3	sp|Q99536|VAT1_HUMAN	VAT1	0.000871586
							299	4	sp|P07195|LDHB_HUMAN	LDHB	0.00127146		299	1	sp|P19827|ITIH1_HUMAN	ITIH1	0.000290529								299	2	sp|Q8IZ83|A16A1_HUMAN	ALDH16A1	0.000635728		299	3	sp|P12956|XRCC6_HUMAN	XRCC6	0.000871586
							300	4	sp|P09382|LEG1_HUMAN	LGALS1	0.00127146		300	4	sp|P19823|ITIH2_HUMAN	ITIH2	0.00116212								300	2	sp|P02656|APOC3_HUMAN	APOC3	0.000635728		300	3	sp|A6NKZ8|YI016_HUMAN	YI016	0.000871586
							301	16	sp|Q08380|LG3BP_HUMAN	LGALS3BP	0.00508582		301	1	sp|Q06033|ITIH3_HUMAN	ITIH3	0.000290529								301	2	sp|P61204|ARF3_HUMAN	ARF3	0.000635728		301	3	sp|P31946|1433B_HUMAN	YWHAB	0.000871586
							302	1	sp|Q9NUP9|LIN7C_HUMAN	LIN7C	0.000317864		302	1	sp|Q14624|ITIH4_HUMAN	ITIH4	0.000290529								302	2	sp|P18085|ARF4_HUMAN	ARF4	0.000635728		302	3	sp|P63104|1433Z_HUMAN	YWHAZ	0.000871586
							303	1	sp|P49257|LMAN1_HUMAN	LMAN1	0.000317864		303	1	sp|P14923|PLAK_HUMAN_contaminant	JUP	0.000290529								303	2	sp|O00244|ATOX1_HUMAN	ATOX1	0.000635728		303	2	sp|Q7Z7G0|TARSH_HUMAN	ABI3BP	0.000581058
							304	7	sp|P02545|LMNA_HUMAN	LMNA	0.00222505		304	2	sp|Q8WUJ3|K1199_HUMAN	KIAA1199	0.000581058								304	2	sp|P54709|AT1B3_HUMAN	ATP1B3	0.000635728		304	2	sp|P61158|ARP3_HUMAN	ACTR3	0.000581058
							305	1	sp|Q9UIQ6|LCAP_HUMAN	LNPEP	0.000317864		305	7	sp|P33176|KINH_HUMAN	KIF5B	0.0020337								305	2	sp|P25705|ATPA_HUMAN	ATP5A1	0.000635728		305	2	sp|P05186|PPBT_HUMAN	ALPL	0.000581058
							306	2	sp|Q9Y4K0|LOXL2_HUMAN	LOXL2	0.000635728		306	2	sp|Q14974|IMB1_HUMAN	KPNB1	0.000581058								306	2	sp|P06576|ATPB_HUMAN	ATP5B	0.000635728		306	2	sp|P09525|ANXA4_HUMAN	ANXA4	0.000581058
							307	2	sp|Q93052|LPP_HUMAN	LPP	0.000635728		307	1	sp|Q5T749|KPRP_HUMAN_contaminant	KPRP	0.000290529								307	2	sp|Q13554|KCC2B_HUMAN	CAMK2B	0.000635728		307	2	sp|P02656|APOC3_HUMAN	APOC3	0.000581058
							308	15	sp|Q07954|LRP1_HUMAN	LRP1	0.00476796		308	37	sp|P04264|K2C1_HUMAN_contaminant	KRT1	0.0107496								308	2	sp|P04632|CPNS1_HUMAN	CAPNS1	0.000635728		308	2	sp|P61204|ARF3_HUMAN	ARF3	0.000581058
							309	1	sp|P02788|TRFL_HUMAN	LTF	0.000317864		309	21	sp|P13645|K1C10_HUMAN_contaminant	KRT10	0.0061011								309	2	sp|P31944|CASPE_HUMAN_contaminant	CASP14	0.000635728		309	2	sp|O15143|ARC1B_HUMAN	ARPC1B	0.000581058
							310	1	sp|P51884|LUM_HUMAN	LUM	0.000317864		310	9	sp|P02533|K1C14_HUMAN_contaminant	KRT14	0.00261476								310	2	sp|P78371|TCPB_HUMAN	CCT2	0.000635728		310	2	sp|O15511|ARPC5_HUMAN	ARPC5	0.000581058
							311	1	sp|P61626|LYSC_HUMAN	LYZ	0.000317864		311	6	sp|P08779|K1C16_HUMAN_contaminant	KRT16	0.00174317								311	2	sp|P50991|TCPD_HUMAN	CCT4	0.000635728		311	2	sp|P31939|PUR9_HUMAN	ATIC	0.000581058
							312	1	sp|O95819|M4K4_HUMAN	MAP4K4	0.000317864		312	8	sp|Q04695|K1C17_HUMAN_contaminant	KRT17	0.00232423								312	2	sp|P48643|TCPE_HUMAN	CCT5	0.000635728		312	2	sp|P54709|AT1B3_HUMAN	ATP1B3	0.000581058
							313	11	sp|P29966|MARCS_HUMAN	MARCKS	0.0034965		313	28	sp|P35908|K22E_HUMAN_contaminant	KRT2	0.00813481								313	2	sp|P09496-2|CLCA_HUMAN	CLTA	0.000635728		313	2	sp|P61769|B2MG_HUMAN	B2M	0.000581058
							314	1	sp|Q8IVS2|FABD_HUMAN	MCAT	0.000317864		314	8	sp|P13647|K2C5_HUMAN_contaminant	KRT5	0.00232423								314	2	sp|P39059|COFA1_HUMAN	COL15A1	0.000635728		314	2	sp|P13497|BMP1_HUMAN	BMP1	0.000581058
							315	1	sp|P40925|MDHC_HUMAN	MDH1	0.000317864		315	1	sp|P02538|K2C6A_HUMAN_contaminant	KRT6A	0.000290529								315	2	sp|P05997|CO5A2_HUMAN	COL5A2	0.000635728		315	2	sp|Q9Y224|CN166_HUMAN	C14orf166	0.000581058
							316	1	sp|P40926|MDHM_HUMAN	MDH2	0.000317864		316	1	sp|Q01546|K22O_HUMAN_contaminant	KRT76	0.000290529								316	2	sp|P53621|COPA_HUMAN	COPA	0.000635728		316	2	sp|P00736|C1R_HUMAN	C1R	0.000581058
							317	4	sp|Q96KG7|MEG10_HUMAN	MEGF10	0.00127146		317	2	sp|Q8N1N4|K2C78_HUMAN_contaminant	KRT78	0.000581058								317	2	sp|P07339|CATD_HUMAN_contaminant	CTSD	0.000635728		317	2	sp|Q05682|CALD1_HUMAN	CALD1	0.000581058
							318	17	sp|Q08431|MFGM_HUMAN	MFGE8	0.00540369		318	25	sp|P35527|K1C9_HUMAN_contaminant	KRT9	0.00726322								318	2	sp|Q16555|DPYL2_HUMAN	DPYSL2	0.000635728		318	2	sp|P27824|CALX_HUMAN	CANX	0.000581058
							319	1	sp|P14174|MIF_HUMAN	MIF	0.000317864		319	8	sp|Q16363|LAMA4_HUMAN	LAMA4	0.00232423								319	2	sp|P63167|DYL1_HUMAN	DYNLL1	0.000635728		319	2	sp|P40121|CAPG_HUMAN	CAPG	0.000581058
							320	3	sp|P50281|MMP14_HUMAN	MMP14	0.000953592		320	6	sp|P07942|LAMB1_HUMAN	LAMB1	0.00174317								320	2	sp|P00734|THRB_HUMAN	F2	0.000635728		320	2	sp|P17655|CAN2_HUMAN	CAPN2	0.000581058
							321	6	sp|P08253|MMP2_HUMAN	MMP2	0.00190718		321	10	sp|P11047|LAMC1_HUMAN	LAMC1	0.00290529								321	2	sp|P49327|FAS_HUMAN	FASN	0.000635728		321	2	sp|P47756|CAPZB_HUMAN	CAPZB	0.000581058
							322	8	sp|P26038|MOES_HUMAN	MSN	0.00254291		322	1	sp|Q14847|LASP1_HUMAN	LASP1	0.000290529								322	2	sp|Q96AC1|FERM2_HUMAN	FERMT2	0.000635728		322	2	sp|P48643|TCPE_HUMAN	CCT5	0.000581058
							323	1	sp|P26927|HGFL_HUMAN	MST1	0.000317864		323	9	sp|P00338|LDHA_HUMAN	LDHA	0.00261476								323	2	sp|Q5D862|FILA2_HUMAN_contaminant	FLG2	0.000635728		323	2	sp|P08962|CD63_HUMAN	CD63	0.000581058
							324	1	sp|P58546|MTPN_HUMAN	MTPN	0.000317864		324	2	sp|P07195|LDHB_HUMAN	LDHB	0.000581058								324	2	sp|Q16658|FSCN1_HUMAN	FSCN1	0.000635728		324	2	sp|P60953|CDC42_HUMAN	CDC42	0.000581058
							325	1	sp|Q96EY5|MB12A_HUMAN	MVB12A	0.000317864		325	4	sp|P09382|LEG1_HUMAN	LGALS1	0.00116212								325	2	sp|P02792|FRIL_HUMAN	FTL	0.000635728		325	2	sp|P09496-2|CLCA_HUMAN	CLTA	0.000581058
							326	26	sp|Q14764|MVP_HUMAN	MVP	0.00826446		326	8	sp|Q08380|LG3BP_HUMAN	LGALS3BP	0.00232423								326	2	sp|O75223|GGCT_HUMAN	GGCT	0.000635728		326	2	sp|P10909|CLUS_HUMAN	CLU	0.000581058
							327	1	sp|Q96S97|MYADM_HUMAN	MYADM	0.000317864		327	1	sp|P48059|LIMS1_HUMAN	LIMS1	0.000290529								327	2	sp|P62879|GBB2_HUMAN	GNB2	0.000635728		327	2	sp|Q99439|CNN2_HUMAN	CNN2	0.000581058
							328	26	sp|P35579|MYH9_HUMAN	MYH9	0.00826446		328	1	sp|P49257|LMAN1_HUMAN	LMAN1	0.000290529								328	2	sp|Q9Y625|GPC6_HUMAN	GPC6	0.000635728		328	2	sp|P02458|CO2A1_HUMAN	COL2A1	0.000581058
							329	3	sp|O14950|ML12B_HUMAN	MYL12B	0.000953592		329	11	sp|P02545|LMNA_HUMAN	LMNA	0.00319582								329	2	sp|Q96QA5|GSDMA_HUMAN_contaminant	GSDMA	0.000635728		329	2	sp|P67870|CSK2B_HUMAN	CSNK2B	0.000581058
							330	2	sp|P60660|MYL6_HUMAN	MYL6	0.000635728		330	4	sp|P28300|LYOX_HUMAN	LOX	0.00116212								330	2	sp|Q00341|VIGLN_HUMAN	HDLBP	0.000635728		330	2	sp|P26232|CTNA2_HUMAN	CTNNA2	0.000581058
							331	4	sp|O00159|MYO1C_HUMAN	MYO1C	0.00127146		331	2	sp|Q9Y4K0|LOXL2_HUMAN	LOXL2	0.000581058								331	2	sp|P49773|HINT1_HUMAN	HINT1	0.000635728		331	2	sp|P14868|SYDC_HUMAN	DARS	0.000581058
							332	10	sp|Q9NZM1|MYOF_HUMAN	MYOF	0.00317864		332	3	sp|Q93052|LPP_HUMAN	LPP	0.000871586								332	2	sp|P10412|H14_HUMAN	HIST1H1E	0.000635728		332	2	sp|P81605|DCD_HUMAN_contaminant	DCD	0.000581058
							333	1	sp|P13591|NCAM1_HUMAN	NCAM1	0.000317864		333	24	sp|Q07954|LRP1_HUMAN	LRP1	0.00697269								333	2	sp|O60812|HNRCL_HUMAN	HNRNPCL1	0.000635728		333	2	sp|Q9Y315|DEOC_HUMAN	DERA	0.000581058
							334	1	sp|Q6ZVX7|FBX50_HUMAN	NCCRP1	0.000317864		334	1	sp|Q14766|LTBP1_HUMAN	LTBP1	0.000290529								334	2	sp|Q86YZ3|HORN_HUMAN_contaminant	HRNR	0.000635728		334	2	sp|Q14195|DPYL3_HUMAN	DPYSL3	0.000581058
							335	1	sp|P19338|NUCL_HUMAN	NCL	0.000317864		335	4	sp|P02788|TRFL_HUMAN	LTF	0.00116212								335	2	sp|P14625|ENPL_HUMAN	HSP90B1	0.000635728		335	2	sp|P15924|DESP_HUMAN_contaminant	DSP	0.000581058
							336	1	sp|P14543|NID1_HUMAN	NID1	0.000317864		336	12	sp|P29966|MARCS_HUMAN	MARCKS	0.00348635								336	2	sp|P34932|HSP74_HUMAN	HSPA4	0.000635728		336	2	sp|P29692|EF1D_HUMAN	EEF1D	0.000581058
							337	4	sp|Q14112|NID2_HUMAN	NID2	0.00127146		337	2	sp|P49006|MRP_HUMAN	MARCKSL1	0.000581058								337	2	sp|P10809|CH60_HUMAN	HSPD1	0.000635728		337	2	sp|P26641|EF1G_HUMAN	EEF1G	0.000581058
							338	1	sp|Q04721|NOTC2_HUMAN	NOTCH2	0.000317864		338	1	sp|P40925|MDHC_HUMAN	MDH1	0.000290529								338	2	sp|Q9Y4L1|HYOU1_HUMAN	HYOU1	0.000635728		338	2	sp|Q12805|FBLN3_HUMAN	EFEMP1	0.000581058
							339	1	sp|P06748|NPM_HUMAN	NPM1	0.000317864		339	4	sp|Q96KG7|MEG10_HUMAN	MEGF10	0.00116212								339	2	sp|P41252|SYIC_HUMAN	IARS	0.000635728		339	2	sp|Q9H223|EHD4_HUMAN	EHD4	0.000581058
							340	3	sp|Q9Y639|NPTN_HUMAN	NPTN	0.000953592		340	12	sp|Q08431|MFGM_HUMAN	MFGE8	0.00348635								340	2	sp|P05106|ITB3_HUMAN	ITGB3	0.000635728		340	2	sp|P41091|IF2G_HUMAN	EIF2S3	0.000581058
							341	3	sp|P15559|NQO1_HUMAN	NQO1	0.000953592		341	1	sp|P14174|MIF_HUMAN	MIF	0.000290529								341	2	sp|P02538|K2C6A_HUMAN_contaminant	KRT6A	0.000635728		341	2	sp|P60228|EIF3E_HUMAN	EIF3E	0.000581058
							342	1	sp|Q13133-2|NR1H3_HUMAN	NR1H3	0.000317864		342	11	sp|P08253|MMP2_HUMAN	MMP2	0.00319582								342	2	sp|P04259|K2C6B_HUMAN_contaminant	KRT6B	0.000635728		342	2	sp|P00734|THRB_HUMAN	F2	0.000581058
							343	1	sp|P01111|RASN_HUMAN	NRAS	0.000317864		343	1	sp|O95297|MPZL1_HUMAN	MPZL1	0.000290529								343	2	sp|Q9Y4K0|LOXL2_HUMAN	LOXL2	0.000635728		343	2	sp|Q14192|FHL2_HUMAN	FHL2	0.000581058
							344	5	sp|O14786|NRP1_HUMAN	NRP1	0.00158932		344	2	sp|Q9UBG0|MRC2_HUMAN	MRC2	0.000581058								344	2	sp|Q93052|LPP_HUMAN	LPP	0.000635728		344	2	sp|Q5D862|FILA2_HUMAN_contaminant	FLG2	0.000581058
							345	11	sp|P21589|5NTD_HUMAN	NT5E	0.0034965		345	7	sp|P26038|MOES_HUMAN	MSN	0.0020337								345	2	sp|P60660|MYL6_HUMAN	MYL6	0.000635728		345	2	sp|Q10472|GALT1_HUMAN	GALNT1	0.000581058
							346	1	sp|Q9P121|NTRI_HUMAN	NTM	0.000317864		346	2	sp|P58546|MTPN_HUMAN	MTPN	0.000581058								346	2	sp|P11940|PABP1_HUMAN	PABPC1	0.000635728		346	2	sp|P31150|GDIA_HUMAN	GDI1	0.000581058
							347	3	sp|P07237|PDIA1_HUMAN	P4HB	0.000953592		347	1	sp|Q96EY5|MB12A_HUMAN	MVB12A	0.000290529								347	2	sp|P22234|PUR6_HUMAN	PAICS	0.000635728		347	2	sp|Q9H4G4|GAPR1_HUMAN	GLIPR2	0.000581058
							348	2	sp|P11940|PABP1_HUMAN	PABPC1	0.000635728		348	31	sp|Q14764|MVP_HUMAN	MVP	0.00900639								348	2	sp|O75340|PDCD6_HUMAN	PDCD6	0.000635728		348	2	sp|P50148|GNAQ_HUMAN	GNAQ	0.000581058
							349	2	sp|P22234|PUR6_HUMAN	PAICS	0.000635728		349	1	sp|P84157|MXRA7_HUMAN	MXRA7	0.000290529								349	2	sp|P30086|PEBP1_HUMAN	PEBP1	0.000635728		349	2	sp|P62879|GBB2_HUMAN	GNB2	0.000581058
							350	6	sp|Q9UKK3|PARP4_HUMAN	PARP4	0.00190718		350	3	sp|Q96S97|MYADM_HUMAN	MYADM	0.000871586								350	2	sp|P23284|PPIB_HUMAN	PPIB	0.000635728		350	2	sp|Q9UBI6|GBG12_HUMAN	GNG12	0.000581058
							351	1	sp|Q15365|PCBP1_HUMAN	PCBP1	0.000317864		351	1	sp|A7E2Y1|MYH7B_HUMAN	MYH7B	0.000290529								351	2	sp|P30041|PRDX6_HUMAN	PRDX6	0.000635728		351	2	sp|O75487|GPC4_HUMAN	GPC4	0.000581058
							352	4	sp|P57721|PCBP3_HUMAN	PCBP3	0.00127146		352	36	sp|P35579|MYH9_HUMAN	MYH9	0.010459								352	2	sp|P28066|PSA5_HUMAN	PSMA5	0.000635728		352	2	sp|P06744|G6PI_HUMAN	GPI	0.000581058
							353	5	sp|Q15113|PCOC1_HUMAN	PCOLCE	0.00158932		353	1	sp|P05976|MYL1_HUMAN	MYL1	0.000290529								353	2	sp|P28070|PSB4_HUMAN	PSMB4	0.000635728		353	2	sp|P09211|GSTP1_HUMAN	GSTP1	0.000581058
							354	2	sp|O75340|PDCD6_HUMAN	PDCD6	0.000635728		354	5	sp|O14950|ML12B_HUMAN	MYL12B	0.00145264								354	2	sp|P62195|PRS8_HUMAN	PSMC5	0.000635728		354	2	sp|Q92819|HYAS2_HUMAN	HAS2	0.000581058
							355	10	sp|Q8WUM4|PDC6I_HUMAN	PDCD6IP	0.00317864		355	1	sp|P60660|MYL6_HUMAN	MYL6	0.000290529								355	2	sp|O00231|PSD11_HUMAN	PSMD11	0.000635728		355	2	sp|P02042|HBD_HUMAN	HBD	0.000581058
							356	4	sp|P09619|PGFRB_HUMAN	PDGFRB	0.00127146		356	2	sp|P14649|MYL6B_HUMAN	MYL6B	0.000581058								356	2	sp|Q9UNM6|PSD13_HUMAN	PSMD13	0.000635728		356	2	sp|Q00341|VIGLN_HUMAN	HDLBP	0.000581058
							357	3	sp|P30101|PDIA3_HUMAN	PDIA3	0.000953592		357	2	sp|O43795|MYO1B_HUMAN	MYO1B	0.000581058								357	2	sp|P53801|PTTG_HUMAN	PTTG1IP	0.000635728		357	2	sp|Q04756|HGFA_HUMAN	HGFAC	0.000581058
							358	1	sp|Q9NR12|PDLI7_HUMAN	PDLIM7	0.000317864		358	5	sp|O00159|MYO1C_HUMAN	MYO1C	0.00145264								358	2	sp|P20742|PZP_HUMAN	PZP	0.000635728		358	2	sp|P10412|H14_HUMAN	HIST1H1E	0.000581058
							359	2	sp|P30086|PEBP1_HUMAN	PEBP1	0.000635728		359	14	sp|Q9NZM1|MYOF_HUMAN	MYOF	0.0040674								359	2	sp|P61106|RAB14_HUMAN	RAB14	0.000635728		359	2	sp|P04908|H2A1B_HUMAN	HIST1H2AB	0.000581058
							360	1	sp|Q01813|K6PP_HUMAN	PFKP	0.000317864		360	1	sp|Q9UJ70|NAGK_HUMAN	NAGK	0.000290529								360	2	sp|Q15286|RAB35_HUMAN	RAB35	0.000635728		360	2	sp|P26583|HMGB2_HUMAN	HMGB2	0.000581058
							361	5	sp|P07737|PROF1_HUMAN	PFN1	0.00158932		361	1	sp|P55209|NP1L1_HUMAN	NAP1L1	0.000290529								361	2	sp|P11234|RALB_HUMAN	RALB	0.000635728		361	2	sp|P22626|ROA2_HUMAN	HNRNPA2B1	0.000581058
							362	1	sp|P18669|PGAM1_HUMAN	PGAM1	0.000317864		362	1	sp|O43776|SYNC_HUMAN	NARS	0.000290529								362	2	sp|P62834|RAP1A_HUMAN	RAP1A	0.000635728		362	2	sp|P51991|ROA3_HUMAN	HNRNPA3	0.000581058
							363	13	sp|P00558|PGK1_HUMAN	PGK1	0.00413223		363	1	sp|P13591|NCAM1_HUMAN	NCAM1	0.000290529								363	2	sp|P54136|SYRC_HUMAN	RARS	0.000635728		363	2	sp|O60812|HNRCL_HUMAN	HNRNPCL1	0.000581058
							364	3	sp|P36871|PGM1_HUMAN	PGM1	0.000953592		364	1	sp|Q9Y2A7|NCKP1_HUMAN	NCKAP1	0.000290529								364	2	sp|P02753|RET4_HUMAN	RBP4	0.000635728		364	2	sp|O14979|HNRDL_HUMAN	HNRNPDL	0.000581058
							365	4	sp|O43175|SERA_HUMAN	PHGDH	0.00127146		365	1	sp|P19338|NUCL_HUMAN	NCL	0.000290529								365	2	sp|O95980|RECK_HUMAN	RECK	0.000635728		365	2	sp|Q86YZ3|HORN_HUMAN_contaminant	HRNR	0.000581058
							366	3	sp|P12273|PIP_HUMAN	PIP	0.000953592		366	1	sp|Q7Z3B1|NEGR1_HUMAN	NEGR1	0.000290529								366	2	sp|P27635|RL10_HUMAN	RPL10	0.000635728		366	2	sp|P41252|SYIC_HUMAN	IARS	0.000581058
							367	17	sp|P14618|KPYM_HUMAN	PKM	0.00540369		367	3	sp|P14543|NID1_HUMAN	NID1	0.000871586								367	2	sp|P61313|RL15_HUMAN	RPL15	0.000635728		367	2	sp|Q16270|IBP7_HUMAN	IGFBP7	0.000581058
							368	5	sp|Q03405|UPAR_HUMAN	PLAUR	0.00158932		368	7	sp|Q14112|NID2_HUMAN	NID2	0.0020337								368	2	sp|Q07020|RL18_HUMAN	RPL18	0.000635728		368	2	sp|Q969P0|IGSF8_HUMAN	IGSF8	0.000581058
							369	6	sp|Q15149|PLEC_HUMAN	PLEC	0.00190718		369	2	sp|P15531|NDKA_HUMAN	NME1	0.000581058								369	2	sp|Q02543|RL18A_HUMAN	RPL18A	0.000635728		369	2	sp|P08648|ITA5_HUMAN	ITGA5	0.000581058
							370	4	sp|P00747|PLMN_HUMAN	PLG	0.00127146		370	2	sp|P06748|NPM_HUMAN	NPM1	0.000581058								370	2	sp|P84098|RL19_HUMAN	RPL19	0.000635728		370	2	sp|Q13683|ITA7_HUMAN	ITGA7	0.000581058
							371	1	sp|Q02809|PLOD1_HUMAN	PLOD1	0.000317864		371	2	sp|Q9Y639|NPTN_HUMAN	NPTN	0.000581058								371	2	sp|P83731|RL24_HUMAN	RPL24	0.000635728		371	2	sp|P18084|ITB5_HUMAN	ITGB5	0.000581058
							372	1	sp|O00469|PLOD2_HUMAN	PLOD2	0.000317864		372	2	sp|P15559|NQO1_HUMAN	NQO1	0.000581058								372	2	sp|P46776|RL27A_HUMAN	RPL27A	0.000635728		372	2	sp|Q8WUJ3|K1199_HUMAN	KIAA1199	0.000581058
							373	1	sp|Q04941|PLP2_HUMAN	PLP2	0.000317864		373	4	sp|O14786|NRP1_HUMAN	NRP1	0.00116212								373	2	sp|P62910|RL32_HUMAN	RPL32	0.000635728		373	2	sp|Q14974|IMB1_HUMAN	KPNB1	0.000581058
							374	3	sp|Q9NRY6|PLS3_HUMAN	PLSCR3	0.000953592		374	8	sp|P21589|5NTD_HUMAN	NT5E	0.00232423								374	2	sp|P36578|RL4_HUMAN	RPL4	0.000635728		374	2	sp|Q8N1N4|K2C78_HUMAN_contaminant	KRT78	0.000581058
							375	3	sp|O15031|PLXB2_HUMAN	PLXNB2	0.000953592		375	2	sp|Q9P121|NTRI_HUMAN	NTM	0.000581058								375	2	sp|P62851|RS25_HUMAN	RPS25	0.000635728		375	2	sp|P07195|LDHB_HUMAN	LDHB	0.000581058
							376	1	sp|P00491|PNPH_HUMAN	PNP	0.000317864		376	1	sp|P80303|NUCB2_HUMAN	NUCB2	0.000290529								376	2	sp|P22090|RS4Y1_HUMAN	RPS4Y1	0.000635728		376	2	sp|Q9Y4K0|LOXL2_HUMAN	LOXL2	0.000581058
							377	11	sp|Q15063|POSTN_HUMAN	POSTN	0.0034965		377	1	sp|P13674|P4HA1_HUMAN	P4HA1	0.000290529								377	2	sp|P62753|RS6_HUMAN	RPS6	0.000635728		377	2	sp|P49006|MRP_HUMAN	MARCKSL1	0.000581058
							378	5	sp|A5A3E0|POTEF_HUMAN	POTEF	0.00158932		378	1	sp|O15460|P4HA2_HUMAN	P4HA2	0.000290529								378	2	sp|P10301|RRAS_HUMAN	RRAS	0.000635728		378	2	sp|Q9UBG0|MRC2_HUMAN	MRC2	0.000581058
							379	7	sp|P62937|PPIA_HUMAN	PPIA	0.00222505		379	2	sp|P07237|PDIA1_HUMAN	P4HB	0.000581058								379	2	sp|P05109|S10A8_HUMAN_contaminant	S100A8	0.000635728		379	2	sp|P58546|MTPN_HUMAN	MTPN	0.000581058
							380	2	sp|P23284|PPIB_HUMAN	PPIB	0.000635728		380	1	sp|P11940|PABP1_HUMAN	PABPC1	0.000290529								380	2	sp|P06702|S10A9_HUMAN_contaminant	S100A9	0.000635728		380	2	sp|P14649|MYL6B_HUMAN	MYL6B	0.000581058
							381	1	sp|Q9UNP9|PPIE_HUMAN	PPIE	0.000317864		381	2	sp|Q99497|PARK7_HUMAN	PARK7	0.000581058								381	2	sp|Q14108|SCRB2_HUMAN	SCARB2	0.000635728		381	2	sp|O43795|MYO1B_HUMAN	MYO1B	0.000581058
							382	4	sp|P62714|PP2AB_HUMAN	PPP2CB	0.00127146		382	5	sp|Q9UKK3|PARP4_HUMAN	PARP4	0.00145264								382	2	sp|Q96P63|SPB12_HUMAN_contaminant	SERPINB12	0.000635728		382	2	sp|P15531|NDKA_HUMAN	NME1	0.000581058
							383	1	sp|O60831|PRAF2_HUMAN	PRAF2	0.000317864		383	1	sp|Q9NVD7|PARVA_HUMAN	PARVA	0.000290529								383	2	sp|P01008|ANT3_HUMAN	SERPINC1	0.000635728		383	2	sp|P06748|NPM_HUMAN	NPM1	0.000581058
							384	4	sp|Q06830|PRDX1_HUMAN	PRDX1	0.00127146		384	2	sp|Q15365|PCBP1_HUMAN	PCBP1	0.000581058								384	2	sp|P05121|PAI1_HUMAN	SERPINE1	0.000635728		384	2	sp|Q9Y639|NPTN_HUMAN	NPTN	0.000581058
							385	1	sp|P32119|PRDX2_HUMAN	PRDX2	0.000317864		385	1	sp|P57721|PCBP3_HUMAN	PCBP3	0.000290529								385	2	sp|P11166|GTR1_HUMAN	SLC2A1	0.000635728		385	2	sp|P15559|NQO1_HUMAN	NQO1	0.000581058
							386	2	sp|P30041|PRDX6_HUMAN	PRDX6	0.000635728		386	1	sp|P22061|PIMT_HUMAN	PCMT1	0.000290529								386	2	sp|Q7KZF4|SND1_HUMAN	SND1	0.000635728		386	2	sp|Q9P121|NTRI_HUMAN	NTM	0.000581058
							387	1	sp|P14314|GLU2B_HUMAN	PRKCSH	0.000317864		387	10	sp|Q15113|PCOC1_HUMAN	PCOLCE	0.00290529								387	2	sp|P62316|SMD2_HUMAN	SNRPD2	0.000635728		387	2	sp|P07237|PDIA1_HUMAN	P4HB	0.000581058
							388	1	sp|P07477|TRY1_HUMAN	PRSS1	0.000317864		388	2	sp|O75340|PDCD6_HUMAN	PDCD6	0.000581058								388	2	sp|P22531|SPR2E_HUMAN	SPRR2E	0.000635728		388	2	sp|Q99497|PARK7_HUMAN	PARK7	0.000581058
							389	3	sp|P25789|PSA4_HUMAN	PSMA4	0.000953592		389	11	sp|Q8WUM4|PDC6I_HUMAN	PDCD6IP	0.00319582								389	2	sp|P02786|TFR1_HUMAN	TFRC	0.000635728		389	2	sp|Q15365|PCBP1_HUMAN	PCBP1	0.000581058
							390	2	sp|P28066|PSA5_HUMAN	PSMA5	0.000635728		390	4	sp|P09619|PGFRB_HUMAN	PDGFRB	0.00116212								390	2	sp|P21980|TGM2_HUMAN	TGM2	0.000635728		390	2	sp|O75340|PDCD6_HUMAN	PDCD6	0.000581058
							391	3	sp|P60900|PSA6_HUMAN	PSMA6	0.000953592		391	3	sp|P30101|PDIA3_HUMAN	PDIA3	0.000871586								391	2	sp|P01033|TIMP1_HUMAN	TIMP1	0.000635728		391	2	sp|P30086|PEBP1_HUMAN	PEBP1	0.000581058
							392	4	sp|O14818|PSA7_HUMAN	PSMA7	0.00127146		392	1	sp|Q15084|PDIA6_HUMAN	PDIA6	0.000290529								392	2	sp|Q92544|TM9S4_HUMAN	TM9SF4	0.000635728		392	2	sp|P12273|PIP_HUMAN	PIP	0.000581058
							393	3	sp|P20618|PSB1_HUMAN	PSMB1	0.000953592		393	2	sp|P30086|PEBP1_HUMAN	PEBP1	0.000581058								393	2	sp|Q99816|TS101_HUMAN	TSG101	0.000635728		393	2	sp|Q04941|PLP2_HUMAN	PLP2	0.000581058
							394	2	sp|P28070|PSB4_HUMAN	PSMB4	0.000635728		394	1	sp|P17858|K6PL_HUMAN	PFKL	0.000290529								394	2	sp|Q8NG11|TSN14_HUMAN	TSPAN14	0.000635728		394	2	sp|P23284|PPIB_HUMAN	PPIB	0.000581058
							395	1	sp|P28074|PSB5_HUMAN	PSMB5	0.000317864		395	1	sp|Q01813|K6PP_HUMAN	PFKP	0.000290529								395	2	sp|Q9C0H2|TTYH3_HUMAN	TTYH3	0.000635728		395	2	sp|P25786|PSA1_HUMAN	PSMA1	0.000581058
							396	1	sp|P62191|PRS4_HUMAN	PSMC1	0.000317864		396	6	sp|P07737|PROF1_HUMAN	PFN1	0.00174317								396	2	sp|Q13509|TBB3_HUMAN	TUBB3	0.000635728		396	2	sp|P20618|PSB1_HUMAN	PSMB1	0.000581058
							397	1	sp|P35998|PRS7_HUMAN	PSMC2	0.000317864		397	1	sp|P35080|PROF2_HUMAN	PFN2	0.000290529								397	2	sp|Q9BUF5|TBB6_HUMAN	TUBB6	0.000635728		397	2	sp|P62191|PRS4_HUMAN	PSMC1	0.000581058
							398	1	sp|P17980|PRS6A_HUMAN	PSMC3	0.000317864		398	3	sp|P18669|PGAM1_HUMAN	PGAM1	0.000871586								398	2	sp|P10599|THIO_HUMAN	TXN	0.000635728		398	2	sp|P35998|PRS7_HUMAN	PSMC2	0.000581058
							399	2	sp|P62195|PRS8_HUMAN	PSMC5	0.000635728		399	1	sp|P15259|PGAM2_HUMAN	PGAM2	0.000290529								399	2	sp|P63027|VAMP2_HUMAN	VAMP2	0.000635728		399	2	sp|P62333|PRS10_HUMAN	PSMC6	0.000581058
							400	7	sp|Q99460|PSMD1_HUMAN	PSMD1	0.00222505		400	10	sp|P00558|PGK1_HUMAN	PGK1	0.00290529								400	2	sp|O95183|VAMP5_HUMAN	VAMP5	0.000635728		400	2	sp|P61026|RAB10_HUMAN	RAB10	0.000581058
							401	2	sp|O00231|PSD11_HUMAN	PSMD11	0.000635728		401	1	sp|P36871|PGM1_HUMAN	PGM1	0.000290529								401	2	sp|Q99536|VAT1_HUMAN	VAT1	0.000635728		401	2	sp|P61019|RAB2A_HUMAN	RAB2A	0.000581058
							402	4	sp|O00232|PSD12_HUMAN	PSMD12	0.00127146		402	6	sp|O43175|SERA_HUMAN	PHGDH	0.00174317								402	2	sp|P67809|YBOX1_HUMAN	YBX1	0.000635728		402	2	sp|P11233|RALA_HUMAN	RALA	0.000581058
							403	2	sp|Q9UNM6|PSD13_HUMAN	PSMD13	0.000635728		403	2	sp|P12273|PIP_HUMAN	PIP	0.000581058								403	2	sp|Q04917|1433F_HUMAN	YWHAH	0.000635728		403	2	sp|P11234|RALB_HUMAN	RALB	0.000581058
							404	1	sp|Q13200|PSMD2_HUMAN	PSMD2	0.000317864		404	1	sp|A2A3N6|PIPSL_HUMAN	PIPSL	0.000290529								404	1	sp|P61163|ACTZ_HUMAN	ACTR1A	0.000317864		404	2	sp|P62834|RAP1A_HUMAN	RAP1A	0.000581058
							405	1	sp|O43242|PSMD3_HUMAN	PSMD3	0.000317864		405	16	sp|P14618|KPYM_HUMAN	PKM	0.00464846								405	1	sp|Q13155|AIMP2_HUMAN	AIMP2	0.000317864		405	2	sp|P61225|RAP2B_HUMAN	RAP2B	0.000581058
							406	13	sp|Q9P2B2|FPRP_HUMAN	PTGFRN	0.00413223		406	1	sp|P00749|UROK_HUMAN	PLAU	0.000290529								406	1	sp|P09972|ALDOC_HUMAN	ALDOC	0.000317864		406	2	sp|A6NDJ8|RB43L_HUMAN	RB43L	0.000581058
							407	3	sp|Q13308|PTK7_HUMAN	PTK7	0.000953592		407	5	sp|Q03405|UPAR_HUMAN	PLAUR	0.00145264								407	1	sp|P09525|ANXA4_HUMAN	ANXA4	0.000317864		407	2	sp|O95980|RECK_HUMAN	RECK	0.000581058
							408	3	sp|Q6NZI2|PTRF_HUMAN	PTRF	0.000953592		408	1	sp|Q01970|PLCB3_HUMAN	PLCB3	0.000290529								408	1	sp|P02647|APOA1_HUMAN	APOA1	0.000317864		408	2	sp|A6NIZ1|RP1BL_HUMAN	RP1BL	0.000581058
							409	2	sp|P53801|PTTG_HUMAN	PTTG1IP	0.000635728		409	12	sp|Q15149|PLEC_HUMAN	PLEC	0.00348635								409	1	sp|O95445|APOM_HUMAN	APOM	0.000317864		409	2	sp|P27635|RL10_HUMAN	RPL10	0.000581058
							410	7	sp|P26022|PTX3_HUMAN	PTX3	0.00222505		410	6	sp|P00747|PLMN_HUMAN	PLG	0.00174317								410	1	sp|P52565|GDIR1_HUMAN	ARHGDIA	0.000317864		410	2	sp|P62913|RL11_HUMAN	RPL11	0.000581058
							411	1	sp|P15151|PVR_HUMAN	PVR	0.000317864		411	6	sp|O00469|PLOD2_HUMAN	PLOD2	0.00174317								411	1	sp|O15145|ARPC3_HUMAN	ARPC3	0.000317864		411	2	sp|P50914|RL14_HUMAN	RPL14	0.000581058
							412	5	sp|Q92626|PXDN_HUMAN	PXDN	0.00158932		412	2	sp|Q04941|PLP2_HUMAN	PLP2	0.000581058								412	1	sp|P08243|ASNS_HUMAN	ASNS	0.000317864		412	2	sp|P61313|RL15_HUMAN	RPL15	0.000581058
							413	2	sp|P20742|PZP_HUMAN	PZP	0.000635728		413	3	sp|P13797|PLST_HUMAN	PLS3	0.000871586								413	1	sp|P27449|VATL_HUMAN	ATP6V0C	0.000317864		413	2	sp|Q07020|RL18_HUMAN	RPL18	0.000581058
							414	3	sp|P61026|RAB10_HUMAN	RAB10	0.000953592		414	1	sp|Q9NRY6|PLS3_HUMAN	PLSCR3	0.000290529								414	1	sp|Q13867|BLMH_HUMAN	BLMH	0.000317864		414	2	sp|P46778|RL21_HUMAN	RPL21	0.000581058
							415	1	sp|P51153|RAB13_HUMAN	RAB13	0.000317864		415	6	sp|O15031|PLXB2_HUMAN	PLXNB2	0.00174317								415	1	sp|Q10588|BST1_HUMAN	BST1	0.000317864		415	2	sp|P62750|RL23A_HUMAN	RPL23A	0.000581058
							416	2	sp|P61106|RAB14_HUMAN	RAB14	0.000635728		416	9	sp|Q15063|POSTN_HUMAN	POSTN	0.00261476								416	1	sp|Q96K17|BT3L4_HUMAN	BTF3L4	0.000317864		416	2	sp|P61353|RL27_HUMAN	RPL27	0.000581058
							417	1	##sp|Q9UL26|RB22A_HUMAN	##RAB22A	0.000317864		417	5	sp|A5A3E0|POTEF_HUMAN	POTEF	0.00145264								417	1	sp|P00736|C1R_HUMAN	C1R	0.000317864		417	2	sp|P46776|RL27A_HUMAN	RPL27A	0.000581058
							418	1	sp|Q9ULC3|RAB23_HUMAN	RAB23	0.000317864		418	1	sp|Q15181|IPYR_HUMAN	PPA1	0.000290529								418	1	sp|P62158|CALM_HUMAN	CALM1	0.000317864		418	2	sp|P46779|RL28_HUMAN	RPL28	0.000581058
							419	2	sp|Q15286|RAB35_HUMAN	RAB35	0.000635728		419	1	##sp|Q06203|PUR1_HUMAN	##PPAT	0.000290529								419	1	sp|Q9NZT1|CALL5_HUMAN_contaminant	CALML5	0.000317864		419	2	sp|P62888|RL30_HUMAN	RPL30	0.000581058
							420	1	sp|P51148|RAB5C_HUMAN	RAB5C	0.000317864		420	6	sp|P62937|PPIA_HUMAN	PPIA	0.00174317								420	1	sp|O43852|CALU_HUMAN	CALU	0.000317864		420	2	sp|P62910|RL32_HUMAN	RPL32	0.000581058
							421	1	sp|P51149|RAB7A_HUMAN	RAB7A	0.000317864		421	2	sp|P23284|PPIB_HUMAN	PPIB	0.000581058								421	1	sp|Q86VP6|CAND1_HUMAN	CAND1	0.000317864		421	2	sp|P18124|RL7_HUMAN	RPL7	0.000581058
							422	1	sp|P63000|RAC1_HUMAN	RAC1	0.000317864		422	1	sp|Q9UNP9|PPIE_HUMAN	PPIE	0.000290529								422	1	sp|P27824|CALX_HUMAN	CANX	0.000317864		422	2	sp|P62917|RL8_HUMAN	RPL8	0.000581058
							423	1	sp|P15153|RAC2_HUMAN	RAC2	0.000317864		423	1	sp|P62140|PP1B_HUMAN	PPP1CB	0.000290529								423	1	sp|P47755|CAZA2_HUMAN	CAPZA2	0.000317864		423	2	sp|P25398|RS12_HUMAN	RPS12	0.000581058
							424	3	sp|P11233|RALA_HUMAN	RALA	0.000953592		424	4	sp|P62714|PP2AB_HUMAN	PPP2CB	0.00116212								424	1	sp|P47756|CAPZB_HUMAN	CAPZB	0.000317864		424	2	sp|P62249|RS16_HUMAN	RPS16	0.000581058
							425	2	sp|P11234|RALB_HUMAN	RALB	0.000635728		425	5	sp|Q06830|PRDX1_HUMAN	PRDX1	0.00145264								425	1	sp|P60953|CDC42_HUMAN	CDC42	0.000317864		425	2	sp|P62266|RS23_HUMAN	RPS23	0.000581058
							426	2	sp|P62834|RAP1A_HUMAN	RAP1A	0.000635728		426	3	sp|P32119|PRDX2_HUMAN	PRDX2	0.000871586								426	1	sp|P55290|CAD13_HUMAN	CDH13	0.000317864		426	2	sp|P22090|RS4Y1_HUMAN	RPS4Y1	0.000581058
							427	1	sp|P10114|RAP2A_HUMAN	RAP2A	0.000317864		427	1	sp|P30044|PRDX5_HUMAN	PRDX5	0.000290529								427	1	sp|Q9H444|CHM4B_HUMAN	CHMP4B	0.000317864		427	2	sp|P46782|RS5_HUMAN	RPS5	0.000581058
							428	2	sp|P54136|SYRC_HUMAN	RARS	0.000635728		428	1	sp|P30041|PRDX6_HUMAN	PRDX6	0.000290529								428	1	sp|P10909|CLUS_HUMAN	CLU	0.000317864		428	2	sp|O95197|RTN3_HUMAN	RTN3	0.000581058
							429	1	sp|A6NDJ8|RB43L_HUMAN	RB43L	0.000317864		429	1	sp|P78527|PRKDC_HUMAN	PRKDC	0.000290529								429	1	sp|Q99439|CNN2_HUMAN	CNN2	0.000317864		429	2	sp|Q9Y265|RUVB1_HUMAN	RUVBL1	0.000581058
							430	2	sp|P02753|RET4_HUMAN	RBP4	0.000635728		430	1	sp|O14744|ANM5_HUMAN	PRMT5	0.000290529								430	1	sp|Q15417|CNN3_HUMAN	CNN3	0.000317864		430	2	sp|Q9Y230|RUVB2_HUMAN	RUVBL2	0.000581058
							431	1	sp|P35241|RADI_HUMAN	RDX	0.000317864		431	2	sp|P25786|PSA1_HUMAN	PSMA1	0.000581058								431	1	sp|Q12860|CNTN1_HUMAN	CNTN1	0.000317864		431	2	sp|P49591|SYSC_HUMAN	SARS	0.000581058
							432	2	sp|O95980|RECK_HUMAN	RECK	0.000635728		432	1	sp|P25788|PSA3_HUMAN	PSMA3	0.000290529								432	1	sp|Q99829|CPNE1_HUMAN	CPNE1	0.000317864		432	2	sp|O15126|SCAM1_HUMAN	SCAMP1	0.000581058
							433	5	sp|Q14699|RFTN1_HUMAN	RFTN1	0.00158932		433	3	sp|P25789|PSA4_HUMAN	PSMA4	0.000871586								433	1	sp|O75131|CPNE3_HUMAN	CPNE3	0.000317864		433	2	sp|O14828|SCAM3_HUMAN	SCAMP3	0.000581058
							434	1	sp|Q15493|RGN_HUMAN	RGN	0.000317864		434	1	sp|P28066|PSA5_HUMAN	PSMA5	0.000290529								434	1	sp|P52943|CRIP2_HUMAN	CRIP2	0.000317864		434	2	sp|Q14108|SCRB2_HUMAN	SCARB2	0.000581058
							435	4	sp|P08134|RHOC_HUMAN	RHOC	0.00127146		435	1	sp|P60900|PSA6_HUMAN	PSMA6	0.000290529								435	1	sp|P67870|CSK2B_HUMAN	CSNK2B	0.000317864		435	2	sp|Q9BRK5|CAB45_HUMAN	SDF4	0.000581058
							436	6	sp|P84095|RHOG_HUMAN	RHOG	0.00190718		436	3	sp|O14818|PSA7_HUMAN	PSMA7	0.000871586								436	1	sp|P21291|CSRP1_HUMAN	CSRP1	0.000317864		436	2	sp|Q15436|SC23A_HUMAN	SEC23A	0.000581058
							437	3	sp|P13489|RINI_HUMAN	RNH1	0.000953592		437	2	sp|P20618|PSB1_HUMAN	PSMB1	0.000581058								437	1	sp|P01040|CYTA_HUMAN_contaminant	CSTA	0.000317864		437	2	sp|Q92629|SGCD_HUMAN	SGCD	0.000581058
							438	1	sp|O75695|XRP2_HUMAN	RP2	0.000317864		438	1	sp|P28070|PSB4_HUMAN	PSMB4	0.000290529								438	1	sp|P14868|SYDC_HUMAN	DARS	0.000317864		438	2	sp|O15427|MOT4_HUMAN	SLC16A3	0.000581058
							439	2	sp|P27635|RL10_HUMAN	RPL10	0.000635728		439	2	sp|P62191|PRS4_HUMAN	PSMC1	0.000581058								439	1	sp|P81605|DCD_HUMAN_contaminant	DCD	0.000317864		439	2	sp|P43007|SATT_HUMAN	SLC1A4	0.000581058
							440	1	sp|P62906|RL10A_HUMAN	RPL10A	0.000317864		440	2	sp|P35998|PRS7_HUMAN	PSMC2	0.000581058								440	1	sp|Q16832|DDR2_HUMAN	DDR2	0.000317864		440	2	sp|P11166|GTR1_HUMAN	SLC2A1	0.000581058
							441	1	sp|P62913|RL11_HUMAN	RPL11	0.000317864		441	1	sp|P43686|PRS6B_HUMAN	PSMC4	0.000290529								441	1	sp|Q9UGM3|DMBT1_HUMAN	DMBT1	0.000317864		441	2	sp|P00441|SODC_HUMAN	SOD1	0.000581058
							442	4	sp|P30050|RL12_HUMAN	RPL12	0.00127146		442	1	sp|P62195|PRS8_HUMAN	PSMC5	0.000290529								442	1	sp|Q9H3Z4|DNJC5_HUMAN	DNAJC5	0.000317864		442	2	sp|P10124|SRGN_HUMAN	SRGN	0.000581058
							443	4	sp|P26373|RL13_HUMAN	RPL13	0.00127146		443	2	sp|P62333|PRS10_HUMAN	PSMC6	0.000581058								443	1	sp|Q14195|DPYL3_HUMAN	DPYSL3	0.000317864		443	2	sp|P37802|TAGL2_HUMAN	TAGLN2	0.000581058
							444	4	sp|P50914|RL14_HUMAN	RPL14	0.00127146		444	5	sp|Q99460|PSMD1_HUMAN	PSMD1	0.00145264								444	1	sp|P60981|DEST_HUMAN	DSTN	0.000317864		444	2	sp|P26639|SYTC_HUMAN	TARS	0.000581058
							445	2	sp|P61313|RL15_HUMAN	RPL15	0.000635728		445	3	sp|O00231|PSD11_HUMAN	PSMD11	0.000871586								445	1	sp|P24534|EF1B_HUMAN	EEF1B2	0.000317864		445	2	sp|Q92734|TFG_HUMAN	TFG	0.000581058
							446	1	sp|P18621|RL17_HUMAN	RPL17	0.000317864		446	5	sp|O00232|PSD12_HUMAN	PSMD12	0.00145264								446	1	sp|Q12805|FBLN3_HUMAN	EFEMP1	0.000317864		446	2	sp|P21980|TGM2_HUMAN	TGM2	0.000581058
							447	2	sp|Q07020|RL18_HUMAN	RPL18	0.000635728		447	4	sp|O43242|PSMD3_HUMAN	PSMD3	0.00116212								447	1	sp|O95967|FBLN4_HUMAN	EFEMP2	0.000317864		447	2	sp|P01033|TIMP1_HUMAN	TIMP1	0.000581058
							448	2	sp|Q02543|RL18A_HUMAN	RPL18A	0.000635728		448	1	##sp|Q96EY7|PTCD3_HUMAN	##PTCD3	0.000290529								448	1	sp|B5ME19|EIFCL_HUMAN	EIF3CL	0.000317864		448	2	sp|P16035|TIMP2_HUMAN	TIMP2	0.000581058
							449	2	sp|P84098|RL19_HUMAN	RPL19	0.000635728		449	6	sp|Q9P2B2|FPRP_HUMAN	PTGFRN	0.00174317								449	1	sp|Q9Y262|EIF3L_HUMAN	EIF3L	0.000317864		449	2	sp|P29401|TKT_HUMAN	TKT	0.000581058
							450	1	sp|P46778|RL21_HUMAN	RPL21	0.000317864		450	6	sp|Q13308|PTK7_HUMAN	PTK7	0.00174317								450	1	sp|O43491|E41L2_HUMAN	EPB41L2	0.000317864		450	2	sp|Q92544|TM9S4_HUMAN	TM9SF4	0.000581058
							451	1	sp|P35268|RL22_HUMAN	RPL22	0.000317864		451	3	sp|Q6NZI2|PTRF_HUMAN	PTRF	0.000871586								451	1	sp|P29323|EPHB2_HUMAN	EPHB2	0.000317864		451	2	sp|O95183|VAMP5_HUMAN	VAMP5	0.000581058
							452	3	sp|P62829|RL23_HUMAN	RPL23	0.000953592		452	6	sp|P26022|PTX3_HUMAN	PTX3	0.00174317								452	1	sp|P13804|ETFA_HUMAN	ETFA	0.000317864		452	2	sp|P67809|YBOX1_HUMAN	YBX1	0.000581058
							453	2	sp|P83731|RL24_HUMAN	RPL24	0.000635728		453	1	sp|P15151|PVR_HUMAN	PVR	0.000290529								453	1	sp|P38117|ETFB_HUMAN	ETFB	0.000317864		453	2	sp|P16989|YBOX3_HUMAN	YBX3	0.000581058
							454	1	sp|P61254|RL26_HUMAN	RPL26	0.000317864		454	7	sp|Q92626|PXDN_HUMAN	PXDN	0.0020337								454	1	sp|P00740|FA9_HUMAN	F9	0.000317864		454	2	sp|Q15942|ZYX_HUMAN	ZYX	0.000581058
							455	1	sp|P61353|RL27_HUMAN	RPL27	0.000317864		455	2	sp|P61026|RAB10_HUMAN	RAB10	0.000581058								455	1	sp|Q96TA1|NIBL1_HUMAN	FAM129B	0.000317864		455	1	sp|P33527|MRP1_HUMAN	ABCC1	0.000290529
							456	2	sp|P46776|RL27A_HUMAN	RPL27A	0.000635728		456	1	sp|P62491|RB11A_HUMAN	RAB11A	0.000290529								456	1	##sp|Q4G0M1|F132B_HUMAN	##FAM132B	0.000317864		456	1	sp|P61163|ACTZ_HUMAN	ACTR1A	0.000290529
							457	1	sp|P47914|RL29_HUMAN	RPL29	0.000317864		457	1	sp|P61106|RAB14_HUMAN	RAB14	0.000290529								457	1	sp|P11362|FGFR1_HUMAN	FGFR1	0.000317864		457	1	sp|Q13443|ADAM9_HUMAN	ADAM9	0.000290529
							458	3	sp|P39023|RL3_HUMAN	RPL3	0.000953592		458	1	##sp|Q9UL26|RB22A_HUMAN	##RAB22A	0.000290529								458	1	sp|P02794|FRIH_HUMAN	FTH1	0.000317864		458	1	sp|P11766|ADHX_HUMAN	ADH5	0.000290529
							459	3	sp|P62888|RL30_HUMAN	RPL30	0.000953592		459	1	sp|Q9ULC3|RAB23_HUMAN	RAB23	0.000290529								459	1	sp|P11413|G6PD_HUMAN	G6PD	0.000317864		459	1	sp|Q6RW13|ATRAP_HUMAN	AGTRAP	0.000290529
							460	2	sp|P62910|RL32_HUMAN	RPL32	0.000635728		460	2	sp|P61019|RAB2A_HUMAN	RAB2A	0.000581058								460	1	sp|P29992|GNA11_HUMAN	GNA11	0.000317864		460	1	sp|Q12904|AIMP1_HUMAN	AIMP1	0.000290529
							461	2	sp|P36578|RL4_HUMAN	RPL4	0.000635728		461	1	sp|P51148|RAB5C_HUMAN	RAB5C	0.000290529								461	1	sp|O95837|GNA14_HUMAN	GNA14	0.000317864		461	1	sp|P49419|AL7A1_HUMAN	ALDH7A1	0.000290529
							462	4	sp|P46777|RL5_HUMAN	RPL5	0.00127146		462	3	sp|P51149|RAB7A_HUMAN	RAB7A	0.000871586								462	1	sp|Q9UBI6|GBG12_HUMAN	GNG12	0.000317864		462	1	sp|P09972|ALDOC_HUMAN	ALDOC	0.000290529
							463	1	sp|Q02878|RL6_HUMAN	RPL6	0.000317864		463	3	sp|P15153|RAC2_HUMAN	RAC2	0.000871586								463	1	sp|P06744|G6PI_HUMAN	GPI	0.000317864		463	1	sp|Q9HCJ1|ANKH_HUMAN	ANKH	0.000290529
							464	3	sp|P18124|RL7_HUMAN	RPL7	0.000953592		464	2	sp|P11233|RALA_HUMAN	RALA	0.000581058								464	1	sp|Q9UBQ7|GRHPR_HUMAN	GRHPR	0.000317864		464	1	sp|P20073|ANXA7_HUMAN	ANXA7	0.000290529
							465	3	sp|P62424|RL7A_HUMAN	RPL7A	0.000953592		465	2	sp|P11234|RALB_HUMAN	RALB	0.000581058								465	1	sp|P16104|H2AX_HUMAN	H2AFX	0.000317864		465	1	sp|Q96CW1|AP2M1_HUMAN	AP2M1	0.000290529
							466	1	sp|P62917|RL8_HUMAN	RPL8	0.000317864		466	1	sp|P62826|RAN_HUMAN	RAN	0.000290529								466	1	sp|O75367|H2AY_HUMAN	H2AFY	0.000317864		466	1	sp|P02647|APOA1_HUMAN	APOA1	0.000290529
							467	5	sp|P05388|RLA0_HUMAN	RPLP0	0.00158932		467	2	sp|P62834|RAP1A_HUMAN	RAP1A	0.000581058								467	1	sp|P0C0S5|H2AZ_HUMAN	H2AFZ	0.000317864		467	1	sp|P05090|APOD_HUMAN	APOD	0.000290529
							468	1	sp|P05386|RLA1_HUMAN	RPLP1	0.000317864		468	1	sp|P61224|RAP1B_HUMAN	RAP1B	0.000290529								468	1	sp|Q14520|HABP2_HUMAN	HABP2	0.000317864		468	1	sp|Q9P2F6|RHG20_HUMAN	ARHGAP20	0.000290529
							469	6	sp|P05387|RLA2_HUMAN	RPLP2	0.00190718		469	2	sp|P61225|RAP2B_HUMAN	RAP2B	0.000581058								469	1	sp|Q92819|HYAS2_HUMAN	HAS2	0.000317864		469	1	sp|O15145|ARPC3_HUMAN	ARPC3	0.000290529
							470	3	sp|P62280|RS11_HUMAN	RPS11	0.000953592		470	4	sp|P54136|SYRC_HUMAN	RARS	0.00116212								470	1	##sp|O00219|HYAS3_HUMAN	##HAS3	0.000317864		470	1	sp|Q6DD88|ATLA3_HUMAN	ATL3	0.000290529
							471	3	sp|P62263|RS14_HUMAN	RPS14	0.000953592		471	2	sp|A6NDJ8|RB43L_HUMAN	RB43L	0.000581058								471	1	sp|P02042|HBD_HUMAN	HBD	0.000317864		471	1	sp|O00244|ATOX1_HUMAN	ATOX1	0.000290529
							472	1	sp|P62841|RS15_HUMAN	RPS15	0.000317864		472	5	sp|P02753|RET4_HUMAN	RBP4	0.00145264								472	1	sp|Q04756|HGFA_HUMAN	HGFAC	0.000317864		472	1	sp|P25705|ATPA_HUMAN	ATP5A1	0.000290529
							473	4	sp|P62269|RS18_HUMAN	RPS18	0.00127146		473	1	sp|P35241|RADI_HUMAN	RDX	0.000290529								473	1	sp|P06899|H2B1J_HUMAN	HIST1H2BJ	0.000317864		473	1	sp|P02748|CO9_HUMAN	C9	0.000290529
							474	4	sp|P39019|RS19_HUMAN	RPS19	0.00127146		474	2	sp|O95980|RECK_HUMAN	RECK	0.000581058								474	1	sp|P68431|H31_HUMAN	HIST1H3A	0.000317864		474	1	sp|Q9NZT1|CALL5_HUMAN_contaminant	CALML5	0.000290529
							475	5	sp|P15880|RS2_HUMAN	RPS2	0.00158932		475	5	sp|Q14699|RFTN1_HUMAN	RFTN1	0.00145264								475	1	sp|P01893|HLAH_HUMAN	HLA-H	0.000317864		475	1	sp|P27797|CALR_HUMAN	CALR	0.000290529
							476	3	sp|P62266|RS23_HUMAN	RPS23	0.000953592		476	5	sp|Q15493|RGN_HUMAN	RGN	0.00145264								476	1	sp|P22626|ROA2_HUMAN	HNRNPA2B1	0.000317864		476	1	sp|Q13554|KCC2B_HUMAN	CAMK2B	0.000290529
							477	2	sp|P62851|RS25_HUMAN	RPS25	0.000635728		477	3	sp|P08134|RHOC_HUMAN	RHOC	0.000871586								477	1	sp|P51991|ROA3_HUMAN	HNRNPA3	0.000317864		477	1	sp|Q13557|KCC2D_HUMAN	CAMK2D	0.000290529
							478	1	sp|P62854|RS26_HUMAN	RPS26	0.000317864		478	6	sp|P84095|RHOG_HUMAN	RHOG	0.00174317								478	1	sp|Q14103|HNRPD_HUMAN	HNRNPD	0.000317864		478	1	sp|Q86VP6|CAND1_HUMAN	CAND1	0.000290529
							479	1	sp|P62979|RS27A_HUMAN	RPS27A	0.000317864		479	5	sp|P13489|RINI_HUMAN	RNH1	0.00145264								479	1	sp|O14979|HNRDL_HUMAN	HNRNPDL	0.000317864		479	1	sp|P04632|CPNS1_HUMAN	CAPNS1	0.000290529
							480	4	sp|P23396|RS3_HUMAN	RPS3	0.00127146		480	2	sp|A6NIZ1|RP1BL_HUMAN	RP1BL	0.000581058								480	1	sp|P14866|HNRPL_HUMAN	HNRNPL	0.000317864		480	1	sp|P52907|CAZA1_HUMAN	CAPZA1	0.000290529
							481	5	sp|P61247|RS3A_HUMAN	RPS3A	0.00158932		481	2	sp|P27635|RL10_HUMAN	RPL10	0.000581058								481	1	sp|P13164|IFM1_HUMAN	IFITM1	0.000317864		481	1	sp|P47755|CAZA2_HUMAN	CAPZA2	0.000290529
							482	4	sp|P62701|RS4X_HUMAN	RPS4X	0.00127146		482	2	sp|P62913|RL11_HUMAN	RPL11	0.000581058								482	1	sp|P01344|IGF2_HUMAN	IGF2	0.000317864		482	1	sp|P21926|CD9_HUMAN	CD9	0.000290529
							483	2	sp|P22090|RS4Y1_HUMAN	RPS4Y1	0.000635728		483	4	sp|P30050|RL12_HUMAN	RPL12	0.00116212								483	1	sp|P18065|IBP2_HUMAN	IGFBP2	0.000317864		483	1	tr|H7C2F2|H7C2F2_HUMAN	CD99	0.000290529
							484	4	sp|P46782|RS5_HUMAN	RPS5	0.00127146		484	4	sp|P26373|RL13_HUMAN	RPL13	0.00116212								484	1	sp|Q16270|IBP7_HUMAN	IGFBP7	0.000317864		484	1	sp|P55285|CADH6_HUMAN	CDH6	0.000290529
							485	2	sp|P62753|RS6_HUMAN	RPS6	0.000635728		485	2	sp|P50914|RL14_HUMAN	RPL14	0.000581058								485	1	sp|A0M8Q6|LAC7_HUMAN	IGLC7	0.000317864		485	1	sp|Q15517|CDSN_HUMAN	CDSN	0.000290529
							486	5	sp|P62241|RS8_HUMAN	RPS8	0.00158932		486	2	sp|P61313|RL15_HUMAN	RPL15	0.000581058								486	1	sp|Q9UKS7|IKZF2_HUMAN	IKZF2	0.000317864		486	1	sp|P08603|CFAH_HUMAN	CFH	0.000290529
							487	3	sp|P08865|RSSA_HUMAN	RPSA	0.000953592		487	1	sp|P18621|RL17_HUMAN	RPL17	0.000290529								487	1	sp|Q9NPH3|IL1AP_HUMAN	IL1RAP	0.000317864		487	1	sp|P05156|CFAI_HUMAN	CFI	0.000290529
							488	2	sp|P10301|RRAS_HUMAN	RRAS	0.000635728		488	2	sp|Q07020|RL18_HUMAN	RPL18	0.000581058								488	1	sp|P19827|ITIH1_HUMAN	ITIH1	0.000317864		488	1	sp|Q9H444|CHM4B_HUMAN	CHMP4B	0.000290529
							489	4	sp|Q9NQC3|RTN4_HUMAN	RTN4	0.00127146		489	3	sp|Q02543|RL18A_HUMAN	RPL18A	0.000871586								489	1	##tr|E2QRG3|E2QRG3_HUMAN	##KIF6	0.000317864		489	1	sp|P35606|COPB2_HUMAN	COPB2	0.000290529
							490	1	sp|Q9Y265|RUVB1_HUMAN	RUVBL1	0.000317864		490	1	sp|P84098|RL19_HUMAN	RPL19	0.000290529								490	1	sp|Q3SY84|K2C71_HUMAN_contaminant	KRT71	0.000317864		490	1	sp|P61201|CSN2_HUMAN	COPS2	0.000290529
							491	1	sp|Q9Y230|RUVB2_HUMAN	RUVBL2	0.000317864		491	2	sp|P46778|RL21_HUMAN	RPL21	0.000581058								491	1	sp|Q01546|K22O_HUMAN_contaminant	KRT76	0.000317864		491	1	sp|O75131|CPNE3_HUMAN	CPNE3	0.000290529
							492	1	sp|P31949|S10AB_HUMAN	S100A11	0.000317864		492	4	sp|P62829|RL23_HUMAN	RPL23	0.00116212								492	1	sp|Q8N1N4|K2C78_HUMAN_contaminant	KRT78	0.000317864		492	1	sp|P29373|RABP2_HUMAN	CRABP2	0.000290529
							493	2	sp|P05109|S10A8_HUMAN_contaminant	S100A8	0.000635728		493	2	sp|P62750|RL23A_HUMAN	RPL23A	0.000581058								493	1	sp|Q9NUP9|LIN7C_HUMAN	LIN7C	0.000317864		493	1	sp|P55060|XPO2_HUMAN	CSE1L	0.000290529
							494	2	sp|P06702|S10A9_HUMAN_contaminant	S100A9	0.000635728		494	3	sp|P83731|RL24_HUMAN	RPL24	0.000871586								494	1	sp|P49257|LMAN1_HUMAN	LMAN1	0.000317864		494	1	sp|P01040|CYTA_HUMAN_contaminant	CSTA	0.000290529
							495	1	sp|O15126|SCAM1_HUMAN	SCAMP1	0.000317864		495	1	sp|P61254|RL26_HUMAN	RPL26	0.000290529								495	1	sp|Q9UIQ6|LCAP_HUMAN	LNPEP	0.000317864		495	1	sp|P07585|PGS2_HUMAN	DCN	0.000290529
							496	1	sp|O15127|SCAM2_HUMAN	SCAMP2	0.000317864		496	2	sp|P61353|RL27_HUMAN	RPL27	0.000581058								496	1	sp|P02788|TRFL_HUMAN	LTF	0.000317864		496	1	sp|Q16832|DDR2_HUMAN	DDR2	0.000290529
							497	3	sp|O14828|SCAM3_HUMAN	SCAMP3	0.000953592		497	2	sp|P46776|RL27A_HUMAN	RPL27A	0.000581058								497	1	sp|P51884|LUM_HUMAN	LUM	0.000317864		497	1	sp|P35659|DEK_HUMAN	DEK	0.000290529
							498	1	sp|Q969E2|SCAM4_HUMAN	SCAMP4	0.000317864		498	2	sp|P46779|RL28_HUMAN	RPL28	0.000581058								498	1	sp|P61626|LYSC_HUMAN	LYZ	0.000317864		498	1	sp|O43583|DENR_HUMAN	DENR	0.000290529
							499	2	sp|Q14108|SCRB2_HUMAN	SCARB2	0.000635728		499	1	sp|P47914|RL29_HUMAN	RPL29	0.000290529								499	1	sp|O95819|M4K4_HUMAN	MAP4K4	0.000317864		499	1	sp|P31689|DNJA1_HUMAN	DNAJA1	0.000290529
							500	1	sp|P34741|SDC2_HUMAN	SDC2	0.000317864		500	5	sp|P39023|RL3_HUMAN	RPL3	0.00145264								500	1	sp|Q8IVS2|FABD_HUMAN	MCAT	0.000317864		500	1	sp|Q9H3Z4|DNJC5_HUMAN	DNAJC5	0.000290529
							501	5	sp|O00560|SDCB1_HUMAN	SDCBP	0.00158932		501	2	sp|P62888|RL30_HUMAN	RPL30	0.000581058								501	1	sp|P40925|MDHC_HUMAN	MDH1	0.000317864		501	1	sp|Q08554|DSC1_HUMAN_contaminant	DSC1	0.000290529
							502	4	sp|P55735|SEC13_HUMAN	SEC13	0.00127146		502	2	sp|P62910|RL32_HUMAN	RPL32	0.000581058								502	1	sp|P40926|MDHM_HUMAN	MDH2	0.000317864		502	1	sp|P24534|EF1B_HUMAN	EEF1B2	0.000290529
							503	1	sp|P04279|SEMG1_HUMAN	SEMG1	0.000317864		503	1	sp|P18077|RL35A_HUMAN	RPL35A	0.000290529								503	1	sp|P14174|MIF_HUMAN	MIF	0.000317864		503	1	sp|O95967|FBLN4_HUMAN	EFEMP2	0.000290529
							504	1	sp|Q9NVA2|SEP11_HUMAN	SEP11	0.000317864		504	1	sp|Q9Y3U8|RL36_HUMAN	RPL36	0.000290529								504	1	sp|P26927|HGFL_HUMAN	MST1	0.000317864		504	1	sp|P98172|EFNB1_HUMAN	EFNB1	0.000290529
							505	1	sp|Q14141|SEPT6_HUMAN	SEPT6	0.000317864		505	5	sp|P36578|RL4_HUMAN	RPL4	0.00145264								505	1	sp|P58546|MTPN_HUMAN	MTPN	0.000317864		505	1	sp|P55884|EIF3B_HUMAN	EIF3B	0.000290529
							506	1	sp|Q9NRX5|SERC1_HUMAN	SERINC1	0.000317864		506	3	sp|P46777|RL5_HUMAN	RPL5	0.000871586								506	1	sp|Q96EY5|MB12A_HUMAN	MVB12A	0.000317864		506	1	sp|P63241|IF5A1_HUMAN	EIF5A	0.000290529
							507	3	sp|P05543|THBG_HUMAN	SERPINA7	0.000953592		507	1	sp|Q02878|RL6_HUMAN	RPL6	0.000290529								507	1	sp|Q96S97|MYADM_HUMAN	MYADM	0.000317864		507	1	sp|O43491|E41L2_HUMAN	EPB41L2	0.000290529
							508	2	sp|Q96P63|SPB12_HUMAN_contaminant	SERPINB12	0.000635728		508	2	sp|P18124|RL7_HUMAN	RPL7	0.000581058								508	1	sp|P13591|NCAM1_HUMAN	NCAM1	0.000317864		508	1	sp|P10768|ESTD_HUMAN	ESD	0.000290529
							509	2	sp|P01008|ANT3_HUMAN	SERPINC1	0.000635728		509	4	sp|P62424|RL7A_HUMAN	RPL7A	0.00116212								509	1	sp|Q6ZVX7|FBX50_HUMAN	NCCRP1	0.000317864		509	1	sp|Q9BSJ8|ESYT1_HUMAN	ESYT1	0.000290529
							510	2	sp|P05121|PAI1_HUMAN	SERPINE1	0.000635728		510	2	sp|P62917|RL8_HUMAN	RPL8	0.000581058								510	1	sp|P19338|NUCL_HUMAN	NCL	0.000317864		510	1	sp|Q01844|EWS_HUMAN	EWSR1	0.000290529
							511	10	sp|P07093|GDN_HUMAN	SERPINE2	0.00317864		511	4	sp|P32969|RL9_HUMAN	RPL9	0.00116212								511	1	sp|P14543|NID1_HUMAN	NID1	0.000317864		511	1	sp|Q8NCA5|FA98A_HUMAN	FAM98A	0.000290529
							512	3	sp|P36955|PEDF_HUMAN	SERPINF1	0.000953592		512	7	sp|P05388|RLA0_HUMAN	RPLP0	0.0020337								512	1	sp|Q04721|NOTC2_HUMAN	NOTCH2	0.000317864		512	1	sp|O75955|FLOT1_HUMAN	FLOT1	0.000290529
							513	1	sp|P08697|A2AP_HUMAN	SERPINF2	0.000317864		513	1	sp|P05386|RLA1_HUMAN	RPLP1	0.000290529								513	1	sp|P06748|NPM_HUMAN	NPM1	0.000317864		513	1	sp|Q4ZHG4|FNDC1_HUMAN	FNDC1	0.000290529
							514	4	sp|P50454|SERPH_HUMAN	SERPINH1	0.00127146		514	4	sp|P05387|RLA2_HUMAN	RPLP2	0.00116212								514	1	sp|Q13133-2|NR1H3_HUMAN	NR1H3	0.000317864		514	1	sp|Q16658|FSCN1_HUMAN	FSCN1	0.000290529
							515	1	sp|O15427|MOT4_HUMAN	SLC16A3	0.000317864		515	1	sp|P46783|RS10_HUMAN	RPS10	0.000290529								515	1	sp|P01111|RASN_HUMAN	NRAS	0.000317864		515	1	sp|Q12841|FSTL1_HUMAN	FSTL1	0.000290529
							516	3	sp|P43007|SATT_HUMAN	SLC1A4	0.000953592		516	2	sp|P25398|RS12_HUMAN	RPS12	0.000581058								516	1	sp|Q9P121|NTRI_HUMAN	NTM	0.000317864		516	1	sp|P02794|FRIH_HUMAN	FTH1	0.000290529
							517	5	sp|Q15758|AAAT_HUMAN	SLC1A5	0.00158932		517	5	sp|P62263|RS14_HUMAN	RPS14	0.00145264								517	1	sp|Q15365|PCBP1_HUMAN	PCBP1	0.000317864		517	1	sp|Q10471|GALT2_HUMAN	GALNT2	0.000290529
							518	2	sp|P11166|GTR1_HUMAN	SLC2A1	0.000635728		518	1	sp|P62841|RS15_HUMAN	RPS15	0.000290529								518	1	sp|Q9NR12|PDLI7_HUMAN	PDLIM7	0.000317864		518	1	sp|Q92616|GCN1L_HUMAN	GCN1L1	0.000290529
							519	1	sp|Q15043|S39AE_HUMAN	SLC39A14	0.000317864		519	1	sp|P62244|RS15A_HUMAN	RPS15A	0.000290529								519	1	sp|Q01813|K6PP_HUMAN	PFKP	0.000317864		519	1	sp|P29992|GNA11_HUMAN	GNA11	0.000290529
							520	8	sp|P08195|4F2_HUMAN	SLC3A2	0.00254291		520	2	sp|P62249|RS16_HUMAN	RPS16	0.000581058								520	1	sp|P18669|PGAM1_HUMAN	PGAM1	0.000317864		520	1	sp|O95837|GNA14_HUMAN	GNA14	0.000290529
							521	3	sp|Q8WWI5|CTL1_HUMAN	SLC44A1	0.000953592		521	5	sp|P62269|RS18_HUMAN	RPS18	0.00145264								521	1	sp|Q02809|PLOD1_HUMAN	PLOD1	0.000317864		521	1	sp|P08754|GNAI3_HUMAN	GNAI3	0.000290529
							522	3	sp|Q8IWA5|CTL2_HUMAN	SLC44A2	0.000953592		522	5	sp|P39019|RS19_HUMAN	RPS19	0.00145264								522	1	sp|O00469|PLOD2_HUMAN	PLOD2	0.000317864		522	1	sp|Q9UBQ7|GRHPR_HUMAN	GRHPR	0.000290529
							523	1	sp|O00161|SNP23_HUMAN	SNAP23	0.000317864		523	6	sp|P15880|RS2_HUMAN	RPS2	0.00174317								523	1	sp|Q04941|PLP2_HUMAN	PLP2	0.000317864		523	1	sp|P07305|H10_HUMAN	H1F0	0.000290529
							524	2	sp|Q7KZF4|SND1_HUMAN	SND1	0.000635728		524	2	sp|P62266|RS23_HUMAN	RPS23	0.000581058								524	1	sp|P00491|PNPH_HUMAN	PNP	0.000317864		524	1	sp|P16104|H2AX_HUMAN	H2AFX	0.000290529
							525	2	sp|P62316|SMD2_HUMAN	SNRPD2	0.000635728		525	1	sp|P62847|RS24_HUMAN	RPS24	0.000290529								525	1	sp|Q9UNP9|PPIE_HUMAN	PPIE	0.000317864		525	1	sp|O75367|H2AY_HUMAN	H2AFY	0.000290529
							526	1	sp|Q9UNH7|SNX6_HUMAN	SNX6	0.000317864		526	3	sp|P62851|RS25_HUMAN	RPS25	0.000871586								526	1	sp|O60831|PRAF2_HUMAN	PRAF2	0.000317864		526	1	sp|P0C0S5|H2AZ_HUMAN	H2AFZ	0.000290529
							527	1	sp|P00441|SODC_HUMAN	SOD1	0.000317864		527	1	sp|P42677|RS27_HUMAN	RPS27	0.000290529								527	1	sp|P32119|PRDX2_HUMAN	PRDX2	0.000317864		527	1	sp|Q14520|HABP2_HUMAN	HABP2	0.000290529
							528	4	sp|P09486|SPRC_HUMAN	SPARC	0.00127146		528	1	sp|P62979|RS27A_HUMAN	RPS27A	0.000290529								528	1	sp|P14314|GLU2B_HUMAN	PRKCSH	0.000317864		528	1	sp|P49773|HINT1_HUMAN	HINT1	0.000290529
							529	2	sp|P22531|SPR2E_HUMAN	SPRR2E	0.000635728		529	1	sp|P62857|RS28_HUMAN	RPS28	0.000290529								529	1	sp|P07477|TRY1_HUMAN	PRSS1	0.000317864		529	1	sp|P16401|H15_HUMAN	HIST1H1B	0.000290529
							530	1	sp|Q13813|SPTN1_HUMAN	SPTAN1	0.000317864		530	5	sp|P23396|RS3_HUMAN	RPS3	0.00145264								530	1	sp|P28074|PSB5_HUMAN	PSMB5	0.000317864		530	1	sp|P06899|H2B1J_HUMAN	HIST1H2BJ	0.000290529
							531	1	sp|P84103|SRSF3_HUMAN	SRSF3	0.000317864		531	6	sp|P61247|RS3A_HUMAN	RPS3A	0.00174317								531	1	sp|P62191|PRS4_HUMAN	PSMC1	0.000317864		531	1	sp|P01893|HLAH_HUMAN	HLA-H	0.000290529
							532	3	sp|A1L4H1|SRCRL_HUMAN	SSC5D	0.000953592		532	4	sp|P62701|RS4X_HUMAN	RPS4X	0.00116212								532	1	sp|P35998|PRS7_HUMAN	PSMC2	0.000317864		532	1	sp|P31943|HNRH1_HUMAN	HNRNPH1	0.000290529
							533	3	sp|P27105|STOM_HUMAN	STOM	0.000953592		533	2	sp|P22090|RS4Y1_HUMAN	RPS4Y1	0.000581058								533	1	sp|P17980|PRS6A_HUMAN	PSMC3	0.000317864		533	1	sp|Q7LGA3|HS2ST_HUMAN	HS2ST1	0.000290529
							534	1	sp|O60506|HNRPQ_HUMAN	SYNCRIP	0.000317864		534	2	sp|P46782|RS5_HUMAN	RPS5	0.000581058								534	1	sp|Q13200|PSMD2_HUMAN	PSMD2	0.000317864		534	1	sp|P38646|GRP75_HUMAN	HSPA9	0.000290529
							535	1	sp|Q16563|SYPL1_HUMAN	SYPL1	0.000317864		535	5	sp|P62753|RS6_HUMAN	RPS6	0.00145264								535	1	sp|O43242|PSMD3_HUMAN	PSMD3	0.000317864		535	1	sp|P10809|CH60_HUMAN	HSPD1	0.000290529
							536	10	sp|Q01995|TAGL_HUMAN	TAGLN	0.00317864		536	4	sp|P62241|RS8_HUMAN	RPS8	0.00116212								536	1	sp|P15151|PVR_HUMAN	PVR	0.000317864		536	1	sp|P05362|ICAM1_HUMAN	ICAM1	0.000290529
							537	1	sp|P37802|TAGL2_HUMAN	TAGLN2	0.000317864		537	3	sp|P46781|RS9_HUMAN	RPS9	0.000871586								537	1	sp|P51153|RAB13_HUMAN	RAB13	0.000317864		537	1	sp|O75874|IDHC_HUMAN	IDH1	0.000290529
							538	1	sp|P26639|SYTC_HUMAN	TARS	0.000317864		538	7	sp|P08865|RSSA_HUMAN	RPSA	0.0020337								538	1	##sp|Q9UL26|RB22A_HUMAN	##RAB22A	0.000317864		538	1	sp|P01344|IGF2_HUMAN	IGF2	0.000290529
							539	7	sp|P17987|TCPA_HUMAN	TCP1	0.00222505		539	3	sp|P10301|RRAS_HUMAN	RRAS	0.000871586								539	1	sp|Q9ULC3|RAB23_HUMAN	RAB23	0.000317864		539	1	sp|Q6U949|IG2AS_HUMAN	IGF2-AS	0.000290529
							540	1	sp|Q9P273|TEN3_HUMAN	TENM3	0.000317864		540	1	sp|Q15404|RSU1_HUMAN	RSU1	0.000290529								540	1	sp|P51148|RAB5C_HUMAN	RAB5C	0.000317864		540	1	sp|P22692|IBP4_HUMAN	IGFBP4	0.000290529
							541	1	sp|P02787|TRFE_HUMAN	TF	0.000317864		541	1	sp|Q9Y3I0|RTCB_HUMAN	RTCB	0.000290529								541	1	sp|P51149|RAB7A_HUMAN	RAB7A	0.000317864		541	1	sp|P01857|IGHG1_HUMAN	IGHG1	0.000290529
							542	1	sp|Q92734|TFG_HUMAN	TFG	0.000317864		542	2	sp|O95197|RTN3_HUMAN	RTN3	0.000581058								542	1	sp|P63000|RAC1_HUMAN	RAC1	0.000317864		542	1	sp|P01834|IGKC_HUMAN	IGKC	0.000290529
							543	2	sp|P02786|TFR1_HUMAN	TFRC	0.000635728		543	4	sp|Q9NQC3|RTN4_HUMAN	RTN4	0.00116212								543	1	sp|P15153|RAC2_HUMAN	RAC2	0.000317864		543	1	sp|Q9NPH3|IL1AP_HUMAN	IL1RAP	0.000290529
							544	7	sp|Q15582|BGH3_HUMAN	TGFBI	0.00222505		544	1	sp|Q96C34|RUND1_HUMAN	RUNDC1	0.000290529								544	1	sp|P10114|RAP2A_HUMAN	RAP2A	0.000317864		544	1	sp|P19827|ITIH1_HUMAN	ITIH1	0.000290529
							545	2	sp|P21980|TGM2_HUMAN	TGM2	0.000635728		545	2	sp|Q9Y265|RUVB1_HUMAN	RUVBL1	0.000581058								545	1	sp|A6NDJ8|RB43L_HUMAN	RB43L	0.000317864		545	1	sp|Q06033|ITIH3_HUMAN	ITIH3	0.000290529
							546	1	sp|Q08188|TGM3_HUMAN_contaminant	TGM3	0.000317864		546	2	sp|Q9Y230|RUVB2_HUMAN	RUVBL2	0.000581058								546	1	sp|P35241|RADI_HUMAN	RDX	0.000317864		546	1	sp|Q14624|ITIH4_HUMAN	ITIH4	0.000290529
							547	29	sp|P07996|TSP1_HUMAN	THBS1	0.00921805		547	4	sp|P31949|S10AB_HUMAN	S100A11	0.00116212								547	1	sp|Q15493|RGN_HUMAN	RGN	0.000317864		547	1	sp|P14923|PLAK_HUMAN_contaminant	JUP	0.000290529
							548	12	sp|P35442|TSP2_HUMAN	THBS2	0.00381437		548	3	sp|Q99584|S10AD_HUMAN	S100A13	0.000871586								548	1	sp|O75695|XRP2_HUMAN	RP2	0.000317864		548	1	sp|Q5T749|KPRP_HUMAN_contaminant	KPRP	0.000290529
							549	6	sp|P35443|TSP4_HUMAN	THBS4	0.00190718		549	1	sp|P05109|S10A8_HUMAN_contaminant	S100A8	0.000290529								549	1	sp|P62906|RL10A_HUMAN	RPL10A	0.000317864		549	1	sp|P02538|K2C6A_HUMAN_contaminant	KRT6A	0.000290529
							550	4	sp|P04216|THY1_HUMAN	THY1	0.00127146		550	1	sp|P06702|S10A9_HUMAN_contaminant	S100A9	0.000290529								550	1	sp|P62913|RL11_HUMAN	RPL11	0.000317864		550	1	sp|Q01546|K22O_HUMAN_contaminant	KRT76	0.000290529
							551	2	sp|P01033|TIMP1_HUMAN	TIMP1	0.000635728		551	1	sp|Q9NR31|SAR1A_HUMAN	SAR1A	0.000290529								551	1	sp|P18621|RL17_HUMAN	RPL17	0.000317864		551	1	sp|Q14847|LASP1_HUMAN	LASP1	0.000290529
							552	1	sp|P16035|TIMP2_HUMAN	TIMP2	0.000317864		552	2	sp|P49591|SYSC_HUMAN	SARS	0.000581058								552	1	sp|P46778|RL21_HUMAN	RPL21	0.000317864		552	1	sp|P48059|LIMS1_HUMAN	LIMS1	0.000290529
							553	1	sp|P35625|TIMP3_HUMAN	TIMP3	0.000317864		553	1	sp|Q6UWP8|SBSN_HUMAN	SBSN	0.000290529								553	1	sp|P35268|RL22_HUMAN	RPL22	0.000317864		553	1	sp|P49257|LMAN1_HUMAN	LMAN1	0.000290529
							554	14	sp|Q9Y490|TLN1_HUMAN	TLN1	0.0044501		554	2	sp|O15126|SCAM1_HUMAN	SCAMP1	0.000581058								554	1	sp|P61254|RL26_HUMAN	RPL26	0.000317864		554	1	sp|Q14766|LTBP1_HUMAN	LTBP1	0.000290529
							555	3	sp|Q99805|TM9S2_HUMAN	TM9SF2	0.000953592		555	2	sp|O14828|SCAM3_HUMAN	SCAMP3	0.000581058								555	1	sp|P61353|RL27_HUMAN	RPL27	0.000317864		555	1	sp|P40925|MDHC_HUMAN	MDH1	0.000290529
							556	2	sp|Q92544|TM9S4_HUMAN	TM9SF4	0.000635728		556	1	sp|Q969E2|SCAM4_HUMAN	SCAMP4	0.000290529								556	1	sp|P47914|RL29_HUMAN	RPL29	0.000317864		556	1	sp|P14174|MIF_HUMAN	MIF	0.000290529
							557	1	sp|P49755|TMEDA_HUMAN	TMED10	0.000317864		557	2	sp|Q14108|SCRB2_HUMAN	SCARB2	0.000581058								557	1	sp|Q02878|RL6_HUMAN	RPL6	0.000317864		557	1	sp|O95297|MPZL1_HUMAN	MPZL1	0.000290529
							558	1	sp|Q4V9L6|TM119_HUMAN	TMEM119	0.000317864		558	6	sp|O00560|SDCB1_HUMAN	SDCBP	0.00174317								558	1	sp|P62917|RL8_HUMAN	RPL8	0.000317864		558	1	sp|Q96EY5|MB12A_HUMAN	MVB12A	0.000290529
							559	3	sp|Q9HC07|TM165_HUMAN	TMEM165	0.000953592		559	2	sp|Q9BRK5|CAB45_HUMAN	SDF4	0.000581058								559	1	sp|P05386|RLA1_HUMAN	RPLP1	0.000317864		559	1	sp|P84157|MXRA7_HUMAN	MXRA7	0.000290529
							560	12	sp|P60174|TPIS_HUMAN	TPI1	0.00381437		560	4	sp|P55735|SEC13_HUMAN	SEC13	0.00116212								560	1	sp|P62841|RS15_HUMAN	RPS15	0.000317864		560	1	sp|A7E2Y1|MYH7B_HUMAN	MYH7B	0.000290529
							561	1	sp|P07951-2|TPM2_HUMAN	TPM2	0.000317864		561	2	sp|Q15436|SC23A_HUMAN	SEC23A	0.000581058								561	1	sp|P62854|RS26_HUMAN	RPS26	0.000317864		561	1	sp|P05976|MYL1_HUMAN	MYL1	0.000290529
							562	5	sp|P29144|TPP2_HUMAN	TPP2	0.00158932		562	1	sp|O94979|SC31A_HUMAN	SEC31A	0.000290529								562	1	sp|P62979|RS27A_HUMAN	RPS27A	0.000317864		562	1	sp|P60660|MYL6_HUMAN	MYL6	0.000290529
							563	1	sp|Q13263|TIF1B_HUMAN	TRIM28	0.000317864		563	4	sp|Q9NVA2|SEP11_HUMAN	SEP11	0.00116212								563	1	sp|Q9Y265|RUVB1_HUMAN	RUVBL1	0.000317864		563	1	sp|Q9UJ70|NAGK_HUMAN	NAGK	0.000290529
							564	1	##sp|Q7Z4N2|TRPM1_HUMAN	##TRPM1	0.000317864		564	1	sp|Q15019|SEPT2_HUMAN	SEPT2	0.000290529								564	1	sp|Q9Y230|RUVB2_HUMAN	RUVBL2	0.000317864		564	1	sp|P55209|NP1L1_HUMAN	NAP1L1	0.000290529
							565	3	sp|P00760|TRY1_BOVIN	TRY1_BOVIN	0.000953592		565	3	sp|P05543|THBG_HUMAN	SERPINA7	0.000871586								565	1	sp|P31949|S10AB_HUMAN	S100A11	0.000317864		565	1	sp|O43776|SYNC_HUMAN	NARS	0.000290529
							566	10	sp|P00761|TRYP_PIG	TRYP_PIG	0.00317864		566	3	sp|P01008|ANT3_HUMAN	SERPINC1	0.000871586								566	1	sp|O15126|SCAM1_HUMAN	SCAMP1	0.000317864		566	1	sp|P13591|NCAM1_HUMAN	NCAM1	0.000290529
							567	2	sp|Q99816|TS101_HUMAN	TSG101	0.000635728		567	4	sp|P05121|PAI1_HUMAN	SERPINE1	0.00116212								567	1	sp|O15127|SCAM2_HUMAN	SCAMP2	0.000317864		567	1	sp|Q9Y2A7|NCKP1_HUMAN	NCKAP1	0.000290529
							568	2	sp|Q8NG11|TSN14_HUMAN	TSPAN14	0.000635728		568	8	sp|P07093|GDN_HUMAN	SERPINE2	0.00232423								568	1	sp|Q969E2|SCAM4_HUMAN	SCAMP4	0.000317864		568	1	sp|P19338|NUCL_HUMAN	NCL	0.000290529
							569	1	sp|O14817|TSN4_HUMAN	TSPAN4	0.000317864		569	3	sp|P36955|PEDF_HUMAN	SERPINF1	0.000871586								569	1	sp|P34741|SDC2_HUMAN	SDC2	0.000317864		569	1	sp|Q7Z3B1|NEGR1_HUMAN	NEGR1	0.000290529
							570	1	sp|P62079|TSN5_HUMAN	TSPAN5	0.000317864		570	1	sp|P08697|A2AP_HUMAN	SERPINF2	0.000290529								570	1	sp|P04279|SEMG1_HUMAN	SEMG1	0.000317864		570	1	sp|P80303|NUCB2_HUMAN	NUCB2	0.000290529
							571	1	sp|O43657|TSN6_HUMAN	TSPAN6	0.000317864		571	4	sp|P50454|SERPH_HUMAN	SERPINH1	0.00116212								571	1	sp|Q9NVA2|SEP11_HUMAN	SEP11	0.000317864		571	1	sp|P13674|P4HA1_HUMAN	P4HA1	0.000290529
							572	2	sp|Q9C0H2|TTYH3_HUMAN	TTYH3	0.000635728		572	1	sp|Q01105|SET_HUMAN	SET	0.000290529								572	1	sp|Q14141|SEPT6_HUMAN	SEPT6	0.000317864		572	1	sp|O15460|P4HA2_HUMAN	P4HA2	0.000290529
							573	18	sp|P68363|TBA1B_HUMAN	TUBA1B	0.00572155		573	1	##sp|Q15428|SF3A2_HUMAN	##SF3A2	0.000290529								573	1	sp|Q9NRX5|SERC1_HUMAN	SERINC1	0.000317864		573	1	sp|P11940|PABP1_HUMAN	PABPC1	0.000290529
							574	1	sp|Q9BQE3|TBA1C_HUMAN	TUBA1C	0.000317864		574	1	sp|Q12874|SF3A3_HUMAN	SF3A3	0.000290529								574	1	sp|P08697|A2AP_HUMAN	SERPINF2	0.000317864		574	1	sp|Q9NVD7|PARVA_HUMAN	PARVA	0.000290529
							575	1	sp|Q13748|TBA3C_HUMAN	TUBA3C	0.000317864		575	5	sp|Q15393|SF3B3_HUMAN	SF3B3	0.00145264								575	1	sp|O15427|MOT4_HUMAN	SLC16A3	0.000317864		575	1	sp|P57721|PCBP3_HUMAN	PCBP3	0.000290529
							576	1	sp|A6NHL2|TBAL3_HUMAN	TUBAL3	0.000317864		576	2	sp|Q92629|SGCD_HUMAN	SGCD	0.000581058								576	1	sp|Q15043|S39AE_HUMAN	SLC39A14	0.000317864		576	1	sp|P22061|PIMT_HUMAN	PCMT1	0.000290529
							577	7	sp|P07437|TBB5_HUMAN	TUBB	0.00222505		577	1	sp|Q99961|SH3G1_HUMAN	SH3GL1	0.000290529								577	1	sp|O00161|SNP23_HUMAN	SNAP23	0.000317864		577	1	sp|Q15084|PDIA6_HUMAN	PDIA6	0.000290529
							578	3	sp|Q13885|TBB2A_HUMAN	TUBB2A	0.000953592		578	1	sp|P04278|SHBG_HUMAN	SHBG	0.000290529								578	1	sp|Q9UNH7|SNX6_HUMAN	SNX6	0.000317864		578	1	sp|P17858|K6PL_HUMAN	PFKL	0.000290529
							579	2	sp|Q13509|TBB3_HUMAN	TUBB3	0.000635728		579	1	sp|P78324|SHPS1_HUMAN	SIRPA	0.000290529								579	1	sp|P00441|SODC_HUMAN	SOD1	0.000317864		579	1	sp|Q01813|K6PP_HUMAN	PFKP	0.000290529
							580	12	sp|P04350|TBB4A_HUMAN	TUBB4A	0.00381437		580	2	sp|O15427|MOT4_HUMAN	SLC16A3	0.000581058								580	1	sp|Q13813|SPTN1_HUMAN	SPTAN1	0.000317864		580	1	sp|P35080|PROF2_HUMAN	PFN2	0.000290529
							581	2	sp|Q9BUF5|TBB6_HUMAN	TUBB6	0.000635728		581	2	sp|P43007|SATT_HUMAN	SLC1A4	0.000581058								581	1	sp|P84103|SRSF3_HUMAN	SRSF3	0.000317864		581	1	sp|P15259|PGAM2_HUMAN	PGAM2	0.000290529
							582	2	sp|P10599|THIO_HUMAN	TXN	0.000635728		582	5	sp|Q15758|AAAT_HUMAN	SLC1A5	0.00145264								582	1	sp|O60506|HNRPQ_HUMAN	SYNCRIP	0.000317864		582	1	sp|P36871|PGM1_HUMAN	PGM1	0.000290529
							583	3	sp|P22314|UBA1_HUMAN	UBA1	0.000953592		583	2	sp|P11166|GTR1_HUMAN	SLC2A1	0.000581058								583	1	sp|Q16563|SYPL1_HUMAN	SYPL1	0.000317864		583	1	sp|A2A3N6|PIPSL_HUMAN	PIPSL	0.000290529
							584	4	sp|P0CG47|UBB_HUMAN	UBB	0.00127146		584	1	sp|O15431|COPT1_HUMAN	SLC31A1	0.000290529								584	1	sp|P37802|TAGL2_HUMAN	TAGLN2	0.000317864		584	1	sp|P00749|UROK_HUMAN	PLAU	0.000290529
							585	1	sp|P09936|UCHL1_HUMAN	UCHL1	0.000317864		585	1	sp|Q8TB61|S35B2_HUMAN	SLC35B2	0.000290529								585	1	sp|P26639|SYTC_HUMAN	TARS	0.000317864		585	1	sp|Q01970|PLCB3_HUMAN	PLCB3	0.000290529
							586	3	sp|O60701|UGDH_HUMAN	UGDH	0.000953592		586	1	sp|Q96QD8|S38A2_HUMAN	SLC38A2	0.000290529								586	1	sp|Q9P273|TEN3_HUMAN	TENM3	0.000317864		586	1	sp|Q9NRY6|PLS3_HUMAN	PLSCR3	0.000290529
							587	2	sp|P63027|VAMP2_HUMAN	VAMP2	0.000635728		587	1	sp|Q15043|S39AE_HUMAN	SLC39A14	0.000290529								587	1	sp|P02787|TRFE_HUMAN	TF	0.000317864		587	1	sp|Q15181|IPYR_HUMAN	PPA1	0.000290529
							588	2	sp|O95183|VAMP5_HUMAN	VAMP5	0.000635728		588	8	sp|P08195|4F2_HUMAN	SLC3A2	0.00232423								588	1	sp|Q92734|TFG_HUMAN	TFG	0.000317864		588	1	##sp|Q06203|PUR1_HUMAN	##PPAT	0.000290529
							589	2	sp|Q99536|VAT1_HUMAN	VAT1	0.000635728		589	1	sp|O75387|LAT3_HUMAN	SLC43A1	0.000290529								589	1	sp|Q08188|TGM3_HUMAN_contaminant	TGM3	0.000317864		589	1	sp|Q9UNP9|PPIE_HUMAN	PPIE	0.000290529
							590	22	sp|P13611|CSPG2_HUMAN	VCAN	0.00699301		590	1	sp|Q8IWA5|CTL2_HUMAN	SLC44A2	0.000290529								590	1	sp|P16035|TIMP2_HUMAN	TIMP2	0.000317864		590	1	sp|P62140|PP1B_HUMAN	PPP1CB	0.000290529
							591	8	sp|P18206|VINC_HUMAN	VCL	0.00254291		591	1	##sp|P51532|SMCA4_HUMAN	##SMARCA4	0.000290529								591	1	sp|P35625|TIMP3_HUMAN	TIMP3	0.000317864		591	1	sp|P30044|PRDX5_HUMAN	PRDX5	0.000290529
							592	5	sp|P55072|TERA_HUMAN	VCP	0.00158932		592	3	sp|O00161|SNP23_HUMAN	SNAP23	0.000871586								592	1	sp|P49755|TMEDA_HUMAN	TMED10	0.000317864		592	1	sp|P30041|PRDX6_HUMAN	PRDX6	0.000290529
							593	16	sp|P08670|VIME_HUMAN	VIM	0.00508582		593	1	sp|Q7KZF4|SND1_HUMAN	SND1	0.000290529								593	1	sp|Q4V9L6|TM119_HUMAN	TMEM119	0.000317864		593	1	sp|P78527|PRKDC_HUMAN	PRKDC	0.000290529
							594	1	sp|Q9H9H4|VP37B_HUMAN	VPS37B	0.000317864		594	4	sp|P62316|SMD2_HUMAN	SNRPD2	0.00116212								594	1	sp|P07951-2|TPM2_HUMAN	TPM2	0.000317864		594	1	sp|O14744|ANM5_HUMAN	PRMT5	0.000290529
							595	1	sp|P04004|VTNC_HUMAN	VTN	0.000317864		595	1	sp|P62306|RUXF_HUMAN	SNRPF	0.000290529								595	1	sp|Q13263|TIF1B_HUMAN	TRIM28	0.000317864		595	1	sp|P25788|PSA3_HUMAN	PSMA3	0.000290529
							596	4	sp|P23381|SYWC_HUMAN	WARS	0.00127146		596	2	sp|P00441|SODC_HUMAN	SOD1	0.000581058								596	1	##sp|Q7Z4N2|TRPM1_HUMAN	##TRPM1	0.000317864		596	1	sp|P28066|PSA5_HUMAN	PSMA5	0.000290529
							597	8	sp|O75083|WDR1_HUMAN	WDR1	0.00254291		597	6	sp|P09486|SPRC_HUMAN	SPARC	0.00174317								597	1	sp|O14817|TSN4_HUMAN	TSPAN4	0.000317864		597	1	sp|P60900|PSA6_HUMAN	PSMA6	0.000290529
							598	1	sp|Q9Y4P8|WIPI2_HUMAN	WIPI2	0.000317864		598	1	sp|Q13103|SPP24_HUMAN	SPP2	0.000290529								598	1	sp|P62079|TSN5_HUMAN	TSPAN5	0.000317864		598	1	sp|P28070|PSB4_HUMAN	PSMB4	0.000290529
							599	1	sp|Q9H1J7|WNT5B_HUMAN	WNT5B	0.000317864		599	1	sp|Q01082|SPTB2_HUMAN	SPTBN1	0.000290529								599	1	sp|O43657|TSN6_HUMAN	TSPAN6	0.000317864		599	1	sp|P43686|PRS6B_HUMAN	PSMC4	0.000290529
							600	5	sp|P13010|XRCC5_HUMAN	XRCC5	0.00158932		600	2	sp|P10124|SRGN_HUMAN	SRGN	0.000581058								600	1	sp|Q9BQE3|TBA1C_HUMAN	TUBA1C	0.000317864		600	1	sp|P62195|PRS8_HUMAN	PSMC5	0.000290529
							601	2	sp|P67809|YBOX1_HUMAN	YBX1	0.000635728		601	3	sp|P30626|SORCN_HUMAN	SRI	0.000871586								601	1	sp|Q13748|TBA3C_HUMAN	TUBA3C	0.000317864		601	1	##sp|Q96EY7|PTCD3_HUMAN	##PTCD3	0.000290529
							602	1	sp|P16989|YBOX3_HUMAN	YBX3	0.000317864		602	4	sp|Q07955|SRSF1_HUMAN	SRSF1	0.00116212								602	1	sp|A6NHL2|TBAL3_HUMAN	TUBAL3	0.000317864		602	1	sp|P15151|PVR_HUMAN	PVR	0.000290529
							603	4	sp|A6NKZ8|YI016_HUMAN	YI016	0.00127146		603	1	sp|O15400|STX7_HUMAN	STX7	0.000290529								603	1	sp|P09936|UCHL1_HUMAN	UCHL1	0.000317864		603	1	sp|P62491|RB11A_HUMAN	RAB11A	0.000290529
							604	4	sp|P31946|1433B_HUMAN	YWHAB	0.00127146		604	1	sp|P53999|TCP4_HUMAN	SUB1	0.000290529								604	1	sp|Q9H9H4|VP37B_HUMAN	VPS37B	0.000317864		604	1	sp|P61106|RAB14_HUMAN	RAB14	0.000290529
							605	7	sp|P62258|1433E_HUMAN	YWHAE	0.00222505		605	1	sp|A8MT33|SYC1L_HUMAN	SYCE1L	0.000290529								605	1	sp|P04004|VTNC_HUMAN	VTN	0.000317864		605	1	##sp|Q9UL26|RB22A_HUMAN	##RAB22A	0.000290529
							606	1	sp|P61981|1433G_HUMAN	YWHAG	0.000317864		606	9	sp|Q01995|TAGL_HUMAN	TAGLN	0.00261476								606	1	sp|Q9Y4P8|WIPI2_HUMAN	WIPI2	0.000317864		606	1	sp|Q9ULC3|RAB23_HUMAN	RAB23	0.000290529
							607	2	sp|Q04917|1433F_HUMAN	YWHAH	0.000635728		607	2	sp|P37802|TAGL2_HUMAN	TAGLN2	0.000581058								607	1	sp|Q9H1J7|WNT5B_HUMAN	WNT5B	0.000317864		607	1	sp|P51148|RAB5C_HUMAN	RAB5C	0.000290529
							608	6	sp|P27348|1433T_HUMAN	YWHAQ	0.00190718		608	1	sp|P37837|TALDO_HUMAN	TALDO1	0.000290529								608	1	sp|P16989|YBOX3_HUMAN	YBX3	0.000317864		608	1	sp|P62826|RAN_HUMAN	RAN	0.000290529
							609	3	sp|P63104|1433Z_HUMAN	YWHAZ	0.000953592		609	2	sp|P26639|SYTC_HUMAN	TARS	0.000581058								609	1	sp|P61981|1433G_HUMAN	YWHAG	0.000317864		609	1	sp|P61224|RAP1B_HUMAN	RAP1B	0.000290529
							610	1	sp|O95218|ZRAB2_HUMAN	ZRANB2	0.000317864		610	5	sp|A6NNZ2|TBB8L_HUMAN	TBB8L	0.00145264								610	1	sp|O95218|ZRAB2_HUMAN	ZRANB2	0.000317864		610	1	sp|P35241|RADI_HUMAN	RDX	0.000290529
							611	1	sp|Q15942|ZYX_HUMAN	ZYX	0.000317864		611	3	sp|Q15369|ELOC_HUMAN	TCEB1	0.000871586								611	1	sp|Q15942|ZYX_HUMAN	ZYX	0.000317864		611	1	sp|P18621|RL17_HUMAN	RPL17	0.000290529
													612	1	sp|Q15370|ELOB_HUMAN	TCEB2	0.000290529														612	1	sp|P84098|RL19_HUMAN	RPL19	0.000290529
													613	5	sp|P17987|TCPA_HUMAN	TCP1	0.00145264														613	1	sp|P61254|RL26_HUMAN	RPL26	0.000290529
													614	3	sp|Q9P273|TEN3_HUMAN	TENM3	0.000871586														614	1	sp|P47914|RL29_HUMAN	RPL29	0.000290529
													615	1	sp|P02787|TRFE_HUMAN	TF	0.000290529														615	1	sp|P18077|RL35A_HUMAN	RPL35A	0.000290529
													616	2	sp|Q92734|TFG_HUMAN	TFG	0.000581058														616	1	sp|Q9Y3U8|RL36_HUMAN	RPL36	0.000290529
													617	3	sp|P02786|TFR1_HUMAN	TFRC	0.000871586														617	1	sp|Q02878|RL6_HUMAN	RPL6	0.000290529
													618	10	sp|Q15582|BGH3_HUMAN	TGFBI	0.00290529														618	1	sp|P05386|RLA1_HUMAN	RPLP1	0.000290529
													619	2	sp|P21980|TGM2_HUMAN	TGM2	0.000581058														619	1	sp|P46783|RS10_HUMAN	RPS10	0.000290529
													620	39	sp|P07996|TSP1_HUMAN	THBS1	0.0113306														620	1	sp|P62841|RS15_HUMAN	RPS15	0.000290529
													621	19	sp|P35442|TSP2_HUMAN	THBS2	0.00552005														621	1	sp|P62244|RS15A_HUMAN	RPS15A	0.000290529
													622	5	sp|P35443|TSP4_HUMAN	THBS4	0.00145264														622	1	sp|P62847|RS24_HUMAN	RPS24	0.000290529
													623	4	sp|P04216|THY1_HUMAN	THY1	0.00116212														623	1	sp|P42677|RS27_HUMAN	RPS27	0.000290529
													624	2	sp|P01033|TIMP1_HUMAN	TIMP1	0.000581058														624	1	sp|P62979|RS27A_HUMAN	RPS27A	0.000290529
													625	2	sp|P16035|TIMP2_HUMAN	TIMP2	0.000581058														625	1	sp|P62857|RS28_HUMAN	RPS28	0.000290529
													626	2	sp|P29401|TKT_HUMAN	TKT	0.000581058														626	1	sp|Q15404|RSU1_HUMAN	RSU1	0.000290529
													627	24	sp|Q9Y490|TLN1_HUMAN	TLN1	0.00697269														627	1	sp|Q9Y3I0|RTCB_HUMAN	RTCB	0.000290529
													628	3	sp|Q99805|TM9S2_HUMAN	TM9SF2	0.000871586														628	1	sp|Q96C34|RUND1_HUMAN	RUNDC1	0.000290529
													629	2	sp|Q92544|TM9S4_HUMAN	TM9SF4	0.000581058														629	1	sp|P05109|S10A8_HUMAN_contaminant	S100A8	0.000290529
													630	1	sp|Q969X1|LFG3_HUMAN	TMBIM1	0.000290529														630	1	sp|P06702|S10A9_HUMAN_contaminant	S100A9	0.000290529
													631	1	sp|P49755|TMEDA_HUMAN	TMED10	0.000290529														631	1	sp|Q9NR31|SAR1A_HUMAN	SAR1A	0.000290529
													632	1	sp|Q9Y3Q3|TMED3_HUMAN	TMED3	0.000290529														632	1	sp|Q6UWP8|SBSN_HUMAN	SBSN	0.000290529
													633	1	sp|Q4V9L6|TM119_HUMAN	TMEM119	0.000290529														633	1	sp|Q969E2|SCAM4_HUMAN	SCAMP4	0.000290529
													634	4	sp|Q9HC07|TM165_HUMAN	TMEM165	0.00116212														634	1	sp|O94979|SC31A_HUMAN	SEC31A	0.000290529
													635	7	sp|P24821|TENA_HUMAN	TNC	0.0020337														635	1	sp|Q15019|SEPT2_HUMAN	SEPT2	0.000290529
													636	1	sp|P11387|TOP1_HUMAN	TOP1	0.000290529														636	1	sp|P08697|A2AP_HUMAN	SERPINF2	0.000290529
													637	8	sp|P60174|TPIS_HUMAN	TPI1	0.00232423														637	1	sp|Q01105|SET_HUMAN	SET	0.000290529
													638	1	sp|P09493|TPM1_HUMAN	TPM1	0.000290529														638	1	##sp|Q15428|SF3A2_HUMAN	##SF3A2	0.000290529
													639	1	sp|P07951-2|TPM2_HUMAN	TPM2	0.000290529														639	1	sp|Q12874|SF3A3_HUMAN	SF3A3	0.000290529
													640	1	sp|P67936|TPM4_HUMAN	TPM4	0.000290529														640	1	sp|Q99961|SH3G1_HUMAN	SH3GL1	0.000290529
													641	6	sp|P29144|TPP2_HUMAN	TPP2	0.00174317														641	1	sp|P04278|SHBG_HUMAN	SHBG	0.000290529
													642	1	sp|P13693|TCTP_HUMAN	TPT1	0.000290529														642	1	sp|P78324|SHPS1_HUMAN	SIRPA	0.000290529
													643	10	sp|P00761|TRYP_PIG	TRYP_PIG	0.00290529														643	1	sp|O15431|COPT1_HUMAN	SLC31A1	0.000290529
													644	1	##sp|Q8WZ42|TITIN_HUMAN	##TTN	0.000290529														644	1	sp|Q8TB61|S35B2_HUMAN	SLC35B2	0.000290529
													645	4	sp|Q9C0H2|TTYH3_HUMAN	TTYH3	0.00116212														645	1	sp|Q96QD8|S38A2_HUMAN	SLC38A2	0.000290529
													646	17	sp|P68363|TBA1B_HUMAN	TUBA1B	0.00493899														646	1	sp|Q15043|S39AE_HUMAN	SLC39A14	0.000290529
													647	9	sp|P07437|TBB5_HUMAN	TUBB	0.00261476														647	1	sp|O75387|LAT3_HUMAN	SLC43A1	0.000290529
													648	4	sp|Q13885|TBB2A_HUMAN	TUBB2A	0.00116212														648	1	sp|Q8IWA5|CTL2_HUMAN	SLC44A2	0.000290529
													649	1	sp|Q13509|TBB3_HUMAN	TUBB3	0.000290529														649	1	##sp|P51532|SMCA4_HUMAN	##SMARCA4	0.000290529
													650	6	sp|P04350|TBB4A_HUMAN	TUBB4A	0.00174317														650	1	sp|Q7KZF4|SND1_HUMAN	SND1	0.000290529
													651	3	sp|Q9BUF5|TBB6_HUMAN	TUBB6	0.000871586														651	1	sp|P62306|RUXF_HUMAN	SNRPF	0.000290529
													652	1	sp|P10599|THIO_HUMAN	TXN	0.000290529														652	1	sp|Q13103|SPP24_HUMAN	SPP2	0.000290529
													653	1	sp|P22314|UBA1_HUMAN	UBA1	0.000290529														653	1	sp|Q01082|SPTB2_HUMAN	SPTBN1	0.000290529
													654	1	sp|P0CG47|UBB_HUMAN	UBB	0.000290529														654	1	sp|O15400|STX7_HUMAN	STX7	0.000290529
													655	7	sp|O60701|UGDH_HUMAN	UGDH	0.0020337														655	1	sp|P53999|TCP4_HUMAN	SUB1	0.000290529
													656	1	sp|P54578|UBP14_HUMAN	USP14	0.000290529														656	1	sp|A8MT33|SYC1L_HUMAN	SYCE1L	0.000290529
													657	1	sp|P45974|UBP5_HUMAN	USP5	0.000290529														657	1	sp|P37837|TALDO_HUMAN	TALDO1	0.000290529
													658	1	sp|Q15836|VAMP3_HUMAN	VAMP3	0.000290529														658	1	sp|Q15370|ELOB_HUMAN	TCEB2	0.000290529
													659	2	sp|O95183|VAMP5_HUMAN	VAMP5	0.000581058														659	1	sp|P02787|TRFE_HUMAN	TF	0.000290529
													660	3	sp|Q99536|VAT1_HUMAN	VAT1	0.000871586														660	1	sp|Q969X1|LFG3_HUMAN	TMBIM1	0.000290529
													661	20	sp|P13611|CSPG2_HUMAN	VCAN	0.00581058														661	1	sp|P49755|TMEDA_HUMAN	TMED10	0.000290529
													662	12	sp|P18206|VINC_HUMAN	VCL	0.00348635														662	1	sp|Q9Y3Q3|TMED3_HUMAN	TMED3	0.000290529
													663	14	sp|P55072|TERA_HUMAN	VCP	0.0040674														663	1	sp|Q4V9L6|TM119_HUMAN	TMEM119	0.000290529
													664	1	sp|P21796|VDAC1_HUMAN	VDAC1	0.000290529														664	1	sp|P11387|TOP1_HUMAN	TOP1	0.000290529
													665	18	sp|P08670|VIME_HUMAN	VIM	0.00522952														665	1	sp|P09493|TPM1_HUMAN	TPM1	0.000290529
													666	1	sp|Q96QK1|VPS35_HUMAN	VPS35	0.000290529														666	1	sp|P07951-2|TPM2_HUMAN	TPM2	0.000290529
													667	1	sp|Q9H9H4|VP37B_HUMAN	VPS37B	0.000290529														667	1	sp|P67936|TPM4_HUMAN	TPM4	0.000290529
													668	1	sp|P04004|VTNC_HUMAN	VTN	0.000290529														668	1	sp|P13693|TCTP_HUMAN	TPT1	0.000290529
													669	4	sp|P23381|SYWC_HUMAN	WARS	0.00116212														669	1	##sp|Q8WZ42|TITIN_HUMAN	##TTN	0.000290529
													670	5	sp|O75083|WDR1_HUMAN	WDR1	0.00145264														670	1	sp|Q13509|TBB3_HUMAN	TUBB3	0.000290529
													671	1	sp|Q9BQY6-2|WFDC6_HUMAN	WFDC6	0.000290529														671	1	sp|P10599|THIO_HUMAN	TXN	0.000290529
													672	3	sp|P12956|XRCC6_HUMAN	XRCC6	0.000871586														672	1	sp|P22314|UBA1_HUMAN	UBA1	0.000290529
													673	2	sp|P67809|YBOX1_HUMAN	YBX1	0.000581058														673	1	sp|P0CG47|UBB_HUMAN	UBB	0.000290529
													674	2	sp|P16989|YBOX3_HUMAN	YBX3	0.000581058														674	1	sp|P54578|UBP14_HUMAN	USP14	0.000290529
													675	3	sp|A6NKZ8|YI016_HUMAN	YI016	0.000871586														675	1	sp|P45974|UBP5_HUMAN	USP5	0.000290529
													676	3	sp|P31946|1433B_HUMAN	YWHAB	0.000871586														676	1	sp|Q15836|VAMP3_HUMAN	VAMP3	0.000290529
													677	7	sp|P62258|1433E_HUMAN	YWHAE	0.0020337														677	1	sp|P21796|VDAC1_HUMAN	VDAC1	0.000290529
													678	4	sp|P61981|1433G_HUMAN	YWHAG	0.00116212														678	1	sp|Q96QK1|VPS35_HUMAN	VPS35	0.000290529
													679	1	sp|Q04917|1433F_HUMAN	YWHAH	0.000290529														679	1	sp|Q9H9H4|VP37B_HUMAN	VPS37B	0.000290529
													680	9	sp|P27348|1433T_HUMAN	YWHAQ	0.00261476														680	1	sp|P04004|VTNC_HUMAN	VTN	0.000290529
													681	3	sp|P63104|1433Z_HUMAN	YWHAZ	0.000871586														681	1	sp|Q9BQY6-2|WFDC6_HUMAN	WFDC6	0.000290529
													682	2	sp|Q15942|ZYX_HUMAN	ZYX	0.000581058														682	1	sp|Q04917|1433F_HUMAN	YWHAH	0.000290529
